# Supplementary material for: Draft genomes of non-nitrogen-fixing Frankia strains
Source: J Genomics. 2021 Oct 22;9:68–75. doi: 10.7150/jgen.65429 (PMC8542509; doi:10.7150/jgen.65429)
Supplement: Supplementary file 1 — Supplementary tables. [file jgenv09p0068s1.xlsx]

## Sheet: Table S1. List of genomes
Table S1. List of accession numbers for the genomes used in this study
RefSeq Accession number	Tree label	NCBI RefSeq link
GCF_016792105.1	Frankia sp. AgB1.8	https://www.ncbi.nlm.nih.gov/assembly/GCF_000235425.5
GCF_016786355.1	Frankia sp. AgB1.9	https://www.ncbi.nlm.nih.gov/assembly/GCF_000235425.4
GCF_016786345.1	Frankia sp. AgW1.1	https://www.ncbi.nlm.nih.gov/assembly/GCF_000235425.3
GCF_016786305.1	Frankia sp. CN4	https://www.ncbi.nlm.nih.gov/assembly/GCF_000235425.2
GCF_016792085.1	Frankia sp. CN6	https://www.ncbi.nlm.nih.gov/assembly/GCF_000235425.1
GCF_016786325.1	Frankia sp. CN7	https://www.ncbi.nlm.nih.gov/assembly/GCF_000235425.0
GCF_016786385.1	Frankia sp. CNM7	https://www.ncbi.nlm.nih.gov/assembly/GCF_000235425.1
GCF_000235425.2	Frankia saprophytica CN3	https://www.ncbi.nlm.nih.gov/assembly/GCF_000235425.2
GCF_001854645.1	Frankia sp. EUN1h	https://www.ncbi.nlm.nih.gov/assembly/GCF_001854645.1
GCF_001983105.1	Frankia asymbiotica NRRL B-16386	https://www.ncbi.nlm.nih.gov/assembly/GCF_001983105.1
GCF_001854805.1	Frankia sp. BMG5.36	https://www.ncbi.nlm.nih.gov/assembly/GCF_001854805.1
GCF_000966285.1	Frankia sp. DC12	https://www.ncbi.nlm.nih.gov/assembly/GCF_000966285.1
GCF_000166135.1	Frankia inefficax EuI1c	https://www.ncbi.nlm.nih.gov/assembly/GCF_000166135.1
GCF_000373365.1	Frankia discariae BCU110501	https://www.ncbi.nlm.nih.gov/assembly/GCF_000373365.1
GCF_000018005.1	Frankia sp. EAN1pec	https://www.ncbi.nlm.nih.gov/assembly/GCF_000018005.1
GCF_900465275.1	Frankia sp. Ea1.12	https://www.ncbi.nlm.nih.gov/assembly/GCF_900465275.1
GCF_001854695.1	Frankia sp. NRRL B-16219	https://www.ncbi.nlm.nih.gov/assembly/GCF_001854695.1
GCF_000374165.1	Frankia elaeagni BMG5.12	https://www.ncbi.nlm.nih.gov/assembly/GCF_000374165.1
GCF_001854655.1	Frankia sp. Cc1.17	https://www.ncbi.nlm.nih.gov/assembly/GCF_001854655.1
GCF_001636565.1	Frankia sp. EI5c	https://www.ncbi.nlm.nih.gov/assembly/GCF_001636565.1
GCF_000177675.1	Frankia sp. EUN1f	https://www.ncbi.nlm.nih.gov/assembly/GCF_000177675.1
GCF_001536285.1	Frankia irregularis DSM45899	https://www.ncbi.nlm.nih.gov/assembly/GCF_001536285.1
GCF_001983215.1	Frankia sp. CcI49	https://www.ncbi.nlm.nih.gov/assembly/GCF_001983215.1
GCF_001306465.1	Frankia sp. R43	https://www.ncbi.nlm.nih.gov/assembly/GCF_001306465.1
GCF_900241035.1	Frankia canadensis FRACA1	https://www.ncbi.nlm.nih.gov/assembly/GCF_900241035.1
GCF_900197875.1	Frankia canadensis FRACA ARgP5	https://www.ncbi.nlm.nih.gov/assembly/GCF_900197875.1
GCF_000262465.1	Frankia sp. QA3	https://www.ncbi.nlm.nih.gov/assembly/GCF_000262465.1
GCF_004803575.1	Frankia alpina AvVan	https://www.ncbi.nlm.nih.gov/assembly/GCF_004803575.1
GCF_000058485.1	Frankia alni ACN14a	https://www.ncbi.nlm.nih.gov/assembly/GCF_000058485.1
GCF_001420875.1	Frankia sp. AvcI1	https://www.ncbi.nlm.nih.gov/assembly/GCF_001420875.1
GCF_000948395.1	Frankia torreyi CpI1	https://www.ncbi.nlm.nih.gov/assembly/GCF_000948395.1
GCF_001414035.1	Frankia sp. ACN1ag	https://www.ncbi.nlm.nih.gov/assembly/GCF_001414035.1
GCF_001421075.1	Frankia sp. CpI1 P	https://www.ncbi.nlm.nih.gov/assembly/GCF_001421075.1
GCF_002099325.1	Frankia sp. KB5	https://www.ncbi.nlm.nih.gov/assembly/GCF_002099325.1
GCF_000685765.2	Frankia sp. BMG5.23	https://www.ncbi.nlm.nih.gov/assembly/GCF_000685765.2
GCF_004405155.1	Frankia sp. B2	https://www.ncbi.nlm.nih.gov/assembly/GCF_004405155.1
GCF_002099355.1	Frankia casuarinae Cg70.9	https://www.ncbi.nlm.nih.gov/assembly/GCF_002099355.1
GCF_000732115.1	Frankia sp. CeD	https://www.ncbi.nlm.nih.gov/assembly/GCF_000732115.1
GCF_000013345.1	Frankia casuarinae CcI3	https://www.ncbi.nlm.nih.gov/assembly/GCF_000013345.1
GCF_000611815.2	Frankia casuarinae Thr	https://www.ncbi.nlm.nih.gov/assembly/GCF_000611815.2
GCF_001756285.1	Frankia sp. CgIM4	https://www.ncbi.nlm.nih.gov/assembly/GCF_001756285.1
GCF_001636575.1	Frankia casuarinae BR	https://www.ncbi.nlm.nih.gov/assembly/GCF_001636575.1
GCF_000733325.1	Frankia sp. Allo2	https://www.ncbi.nlm.nih.gov/assembly/GCF_000733325.1
GCF_001854725.1	Frankia sp. CgIS1	https://www.ncbi.nlm.nih.gov/assembly/GCF_001854725.1
GCF_000503735.2	Frankia sp. CcI6	https://www.ncbi.nlm.nih.gov/assembly/GCF_000503735.2
GCF_001983015.1	Frankia sp. CcI156	https://www.ncbi.nlm.nih.gov/assembly/GCF_001983015.1
GCF_900634735.1	Frankia sp. Cppng1 Ca nod	https://www.ncbi.nlm.nih.gov/assembly/GCF_900634735.1
GCF_900635375.1	Frankia sp. Cj1 Dg nod	https://www.ncbi.nlm.nih.gov/assembly/GCF_900635375.1
GCF_900634745.1	Frankia sp. Cv1 Ct nod1	https://www.ncbi.nlm.nih.gov/assembly/GCF_900634745.1
GCF_900634765.1	Frankia sp. Dd1 Dg nod	https://www.ncbi.nlm.nih.gov/assembly/GCF_900634765.1
GCF_900634715.1	Frankia sp. Dd1 Dg vc	https://www.ncbi.nlm.nih.gov/assembly/GCF_900634715.1
GCF_001017755.1	Frankia coriariae BMG5.1	https://www.ncbi.nlm.nih.gov/assembly/GCF_001017755.1
GCF_001983005.1	Frankia sp. BMG5.30	https://www.ncbi.nlm.nih.gov/assembly/GCF_001983005.1
GCF_900635395.1	Frankia sp. Cj1 Dg vc	https://www.ncbi.nlm.nih.gov/assembly/GCF_900635395.1
GCF_900634705.1	Frankia sp. Dg1 Dg nod2	https://www.ncbi.nlm.nih.gov/assembly/GCF_900634705.1
GCF_000177615.2	Frankia sp. Dg1	https://www.ncbi.nlm.nih.gov/assembly/GCF_000177615.2
GCF_900634755.1	Frankia sp. Cm1 Cm nod	https://www.ncbi.nlm.nih.gov/assembly/GCF_900634755.1
GCF_900635405.1	Frankia sp. Dg1 Dg nod	https://www.ncbi.nlm.nih.gov/assembly/GCF_900635405.1

## Sheet: Table S2. KEGG prevalence
Table S2. Prevalence of KEGG ortologues within genospecies of Frankia cluster 4.
KO	Prevalence				Brite Hierarchy
	Frankia genospecies Ag (n=3)	Frankia genospecies CN (n=4)	Other cluster 4 Frankia spp. (n=6)	Other Frankia spp. (n=45)	A	B	C	D
K02074	1	0	0	0	Brite Hierarchies	Protein families: signaling and cellular processes	Transporters [BR:ko02000]	ABC.ZM.A; zinc/manganese transport system ATP-binding protein
K00158	1	0	0	0	Metabolism	Carbohydrate metabolism	Pyruvate metabolism [PATH:ko00620]	E1.2.3.3, poxL; pyruvate oxidase [EC:1.2.3.3]
K01192	1	0	0	0	Metabolism	Glycan biosynthesis and metabolism	Other glycan degradation [PATH:ko00511]	E3.2.1.25, MANBA, manB; beta-mannosidase [EC:3.2.1.25]
K04102	1	0	0	0.0217391	Metabolism	Xenobiotics biodegradation and metabolism	Polycyclic aromatic hydrocarbon degradation [PATH:ko00624]	pht5; 4,5-dihydroxyphthalate decarboxylase [EC:4.1.1.55]
K05991	1	0	0	0.0217391	Not Included in Pathway or Brite	Unclassified: metabolism	Enzymes with EC numbers	E3.2.1.123; endoglycosylceramidase [EC:3.2.1.123]
K00387	1	0	0	0.0434783	Metabolism	Energy metabolism	Sulfur metabolism [PATH:ko00920]	SUOX; sulfite oxidase [EC:1.8.3.1]
K14749	1	0	0	0.0434783	Metabolism	Xenobiotics biodegradation and metabolism	Ethylbenzene degradation [PATH:ko00642]	etbAb; ethylbenzene dioxygenase subunit beta [EC:1.14.12.-]
K06904	1	0	0	0.0869565	Not Included in Pathway or Brite	Poorly characterized	Function unknown	K06904; uncharacterized protein
K06922	1	0	0	0.108696	Not Included in Pathway or Brite	Poorly characterized	Function unknown	K06922; uncharacterized protein
K09252	1	0	0	0.130435	Not Included in Pathway or Brite	Unclassified: metabolism	Enzymes with EC numbers	FAEB; feruloyl esterase [EC:3.1.1.73]
K15352	1	0	0	0.152174	Human Diseases	Infectious disease: bacterial	Salmonella infection [PATH:ko05132]	pipB2; secreted effector protein PipB2
K07459	1	0	0	0.173913	Not Included in Pathway or Brite	Unclassified: genetic information processing	Replication and repair	ybjD; putative ATP-dependent endonuclease of the OLD family
K19134	1	0	0	0.195652	Brite Hierarchies	Protein families: signaling and cellular processes	Prokaryotic defense system [BR:ko02048]	csx10; CRISPR-associated protein Csx10
K01531	1	0	0	0.195652	Not Included in Pathway or Brite	Unclassified: metabolism	Enzymes with EC numbers	mgtA, mgtB; P-type Mg2+ transporter [EC:7.2.2.14]
K00884	1	0	0	0.23913	Metabolism	Carbohydrate metabolism	Amino sugar and nucleotide sugar metabolism [PATH:ko00520]	NAGK, nagK; N-acetylglucosamine kinase [EC:2.7.1.59]
K08972	1	0	0	0.23913	Not Included in Pathway or Brite	Poorly characterized	General function prediction only	K08972; putative membrane protein
K18676	1	0	0	0.26087	Metabolism	Carbohydrate metabolism	Amino sugar and nucleotide sugar metabolism [PATH:ko00520]	gspK; glucosamine kinase [EC:2.7.1.8]
K16303	1	0	0	0.326087	Metabolism	Xenobiotics biodegradation and metabolism	Xylene degradation [PATH:ko00622]	cmtAc; p-cumate 2,3-dioxygenase subunit beta [EC:1.14.12.25]
K01243	1	0	0	0.456522	Metabolism	Amino acid metabolism	Cysteine and methionine metabolism [PATH:ko00270]	mtnN, mtn, pfs; adenosylhomocysteine nucleosidase [EC:3.2.2.9]
K05994	0	1	0	0	Brite Hierarchies	Protein families: metabolism	Peptidases [BR:ko01002]	E3.4.11.10; bacterial leucyl aminopeptidase [EC:3.4.11.10]
K06183	0	1	0	0	Brite Hierarchies	Protein families: genetic information processing	Ribosome biogenesis [BR:ko03009]	rsuA; 16S rRNA pseudouridine516 synthase [EC:5.4.99.19]
K20274	0	1	0	0	Cellular Processes	Cellular community - prokaryotes	Quorum sensing [PATH:ko02024]	zmpB; zinc metalloprotease ZmpB
K20331	0	1	0	0	Cellular Processes	Cellular community - prokaryotes	Quorum sensing [PATH:ko02024]	toxA; toxoflavin synthase [EC:2.1.1.349]
K14698	0	1	0	0	Environmental Information Processing	Membrane transport	ABC transporters [PATH:ko02010]	irtA; ATP-binding cassette, subfamily B, bacterial IrtA [EC:3.6.3.-]
K14699	0	1	0	0	Environmental Information Processing	Membrane transport	ABC transporters [PATH:ko02010]	irtB; ATP-binding cassette, subfamily B, bacterial IrtB [EC:3.6.3.-]
K00710	0	1	0	0	Metabolism	Glycan biosynthesis and metabolism	Mucin type O-glycan biosynthesis [PATH:ko00512]	GALNT; polypeptide N-acetylgalactosaminyltransferase [EC:2.4.1.41]
K00899	0	1	0	0	Metabolism	Amino acid metabolism	Cysteine and methionine metabolism [PATH:ko00270]	mtnK; 5-methylthioribose kinase [EC:2.7.1.100]
K07260	0	1	0	0	Metabolism	Glycan biosynthesis and metabolism	Peptidoglycan biosynthesis [PATH:ko00550]	vanY; zinc D-Ala-D-Ala carboxypeptidase [EC:3.4.17.14]
K15577	0	1	0	0	Metabolism	Energy metabolism	Nitrogen metabolism [PATH:ko00910]	nrtB, nasE, cynB; nitrate/nitrite transport system permease protein
K16873	0	1	0	0	Metabolism	Xenobiotics biodegradation and metabolism	Furfural degradation [PATH:ko00365]	hmfH; 5-(hydroxymethyl)furfural/furfural oxidase [EC:1.1.3.47 1.1.3.-]
K22879	0	1	0	0	Metabolism	Nucleotide metabolism	Purine metabolism [PATH:ko00230]	hpyO; FAD-dependent urate hydroxylase [EC:1.14.13.113]
K17735	0	1	0	0	Not Included in Pathway or Brite	Unclassified: metabolism	Enzymes with EC numbers	lcdH, cdhA; carnitine 3-dehydrogenase [EC:1.1.1.108]
K14632	0	1	0	0.0217391	Metabolism	Metabolism of terpenoids and polyketides	Biosynthesis of type II polyketide products [PATH:ko01057]	actVA6; C-6 monooxygenase
K16047	0	1	0	0.0217391	Metabolism	Xenobiotics biodegradation and metabolism	Steroid degradation [PATH:ko00984]	hsaA; 3-hydroxy-9,10-secoandrosta-1,3,5(10)-triene-9,17-dione monooxygenase [EC:1.14.14.12]
K01160	0	1	0	0.0434783	Brite Hierarchies	Protein families: genetic information processing	DNA repair and recombination proteins [BR:ko03400]	rusA; crossover junction endodeoxyribonuclease RusA [EC:3.1.22.4]
K01560	0	1	0	0.0434783	Metabolism	Xenobiotics biodegradation and metabolism	Chloroalkane and chloroalkene degradation [PATH:ko00625]	E3.8.1.2; 2-haloacid dehalogenase [EC:3.8.1.2]
K01904	0	1	0	0.0434783	Metabolism	Metabolism of cofactors and vitamins	Ubiquinone and other terpenoid-quinone biosynthesis [PATH:ko00130]	4CL; 4-coumarate--CoA ligase [EC:6.2.1.12]
K01262	0	1	0	0.0652174	Brite Hierarchies	Protein families: metabolism	Peptidases [BR:ko01002]	pepP; Xaa-Pro aminopeptidase [EC:3.4.11.9]
K07559	0	1	0	0.0652174	Brite Hierarchies	Protein families: genetic information processing	Transfer RNA biogenesis [BR:ko03016]	kptA; putative RNA 2'-phosphotransferase [EC:2.7.1.-]
K18979	0	1	0	0.0652174	Brite Hierarchies	Protein families: genetic information processing	Transfer RNA biogenesis [BR:ko03016]	queG; epoxyqueuosine reductase [EC:1.17.99.6]
K02009	0	1	0	0.0652174	Environmental Information Processing	Membrane transport	ABC transporters [PATH:ko02010]	cbiN; cobalt/nickel transport protein
K01752	0	1	0	0.0652174	Metabolism	Amino acid metabolism	Glycine, serine and threonine metabolism [PATH:ko00260]	E4.3.1.17, sdaA, sdaB, tdcG; L-serine dehydratase [EC:4.3.1.17]
K19981	0	1	0	0.0652174	Metabolism	Biosynthesis of other secondary metabolites	Staurosporine biosynthesis [PATH:ko00404]	prnB; monodechloroaminopyrrolnitrin synthase
K07149	0	1	0	0.0652174	Not Included in Pathway or Brite	Poorly characterized	Function unknown	K07149; uncharacterized protein
K01628	0	1	0	0.0869565	Metabolism	Carbohydrate metabolism	Fructose and mannose metabolism [PATH:ko00051]	fucA; L-fuculose-phosphate aldolase [EC:4.1.2.17]
K04068	0	1	0	0.0869565	Not Included in Pathway or Brite	Unclassified: metabolism	Enzymes with EC numbers	nrdG; anaerobic ribonucleoside-triphosphate reductase activating protein [EC:1.97.1.4]
K19175	0	1	0	0.108696	Brite Hierarchies	Protein families: signaling and cellular processes	Prokaryotic defense system [BR:ko02048]	dptH; DNA phosphorothioation-dependent restriction protein DptH
K19736	0	1	0	0.108696	Brite Hierarchies	Protein families: genetic information processing	Transcription factors [BR:ko03000]	aefR; TetR/AcrR family transcriptional regulator, regulator of autoinduction and epiphytic fitness
K00274	0	1	0	0.130435	Metabolism	Amino acid metabolism	Glycine, serine and threonine metabolism [PATH:ko00260]	MAO, aofH; monoamine oxidase [EC:1.4.3.4]
K00797	0	1	0	0.130435	Metabolism	Amino acid metabolism	Cysteine and methionine metabolism [PATH:ko00270]	speE, SRM; spermidine synthase [EC:2.5.1.16]
K08989	0	1	0	0.130435	Not Included in Pathway or Brite	Poorly characterized	General function prediction only	K08989; putative membrane protein
K19117	0	1	0	0.152174	Brite Hierarchies	Protein families: signaling and cellular processes	Prokaryotic defense system [BR:ko02048]	csd1, cas8c; CRISPR-associated protein Csd1
K19118	0	1	0	0.152174	Brite Hierarchies	Protein families: signaling and cellular processes	Prokaryotic defense system [BR:ko02048]	csd2, cas7; CRISPR-associated protein Csd2
K19119	0	1	0	0.152174	Brite Hierarchies	Protein families: signaling and cellular processes	Prokaryotic defense system [BR:ko02048]	cas5d; CRISPR-associated protein Cas5d
K15777	0	1	0	0.173913	Metabolism	Biosynthesis of other secondary metabolites	Betalain biosynthesis [PATH:ko00965]	DOPA; 4,5-DOPA dioxygenase extradiol [EC:1.13.11.-]
K15510	0	1	0	0.23913	Not Included in Pathway or Brite	Unclassified: metabolism	Enzymes with EC numbers	fgd1; coenzyme F420-dependent glucose-6-phosphate dehydrogenase [EC:1.1.98.2]
K04565	0	1	0	0.26087	Cellular Processes	Transport and catabolism	Peroxisome [PATH:ko04146]	SOD1; superoxide dismutase, Cu-Zn family [EC:1.15.1.1]
K02008	0	1	0	0.26087	Environmental Information Processing	Membrane transport	ABC transporters [PATH:ko02010]	cbiQ; cobalt/nickel transport system permease protein
K02006	0	1	0	0.282609	Environmental Information Processing	Membrane transport	ABC transporters [PATH:ko02010]	cbiO; cobalt/nickel transport system ATP-binding protein
K02007	0	1	0	0.282609	Environmental Information Processing	Membrane transport	ABC transporters [PATH:ko02010]	cbiM; cobalt/nickel transport system permease protein
K13771	0	1	0	0.326087	Human Diseases	Infectious disease: bacterial	Salmonella infection [PATH:ko05132]	nsrR; Rrf2 family transcriptional regulator, nitric oxide-sensitive transcriptional repressor
K05916	0	1	0	0.347826	Human Diseases	Infectious disease: bacterial	Salmonella infection [PATH:ko05132]	hmp, YHB1; nitric oxide dioxygenase [EC:1.14.12.17]
K14629	0	1	0	0.347826	Metabolism	Metabolism of terpenoids and polyketides	Biosynthesis of type II polyketide products [PATH:ko01057]	actVI4; enoyl reductase
K07023	0	1	0	0.434783	Not Included in Pathway or Brite	Poorly characterized	General function prediction only	K07023; putative hydrolases of HD superfamily
K03215	0	1	0	0.565217	Brite Hierarchies	Protein families: genetic information processing	Ribosome biogenesis [BR:ko03009]	rumA; 23S rRNA (uracil1939-C5)-methyltransferase [EC:2.1.1.190]
K05921	0	1	0	0.652174	Metabolism	Amino acid metabolism	Tyrosine metabolism [PATH:ko00350]	hpaG; 5-oxopent-3-ene-1,2,5-tricarboxylate decarboxylase / 2-hydroxyhepta-2,4-diene-1,7-dioate isomerase [EC:4.1.1.68 5.3.3.-]
K13671	0	1	0	0.76087	Metabolism	Glycan biosynthesis and metabolism	Lipoarabinomannan (LAM) biosynthesis [PATH:ko00571]	K13671; alpha-1,2-mannosyltransferase [EC:2.4.1.-]
K02019	0	1	0	0.891304	Brite Hierarchies	Protein families: genetic information processing	Transcription factors [BR:ko03000]	modE; molybdate transport system regulatory protein
K01634	1	0	0.166667	0	Metabolism	Lipid metabolism	Sphingolipid metabolism [PATH:ko00600]	SGPL1, DPL1; sphinganine-1-phosphate aldolase [EC:4.1.2.27]
K04103	1	0	0.166667	0	Metabolism	Amino acid metabolism	Tryptophan metabolism [PATH:ko00380]	ipdC; indolepyruvate decarboxylase [EC:4.1.1.74]
K14347	1	0	0.166667	0.0217391	Brite Hierarchies	Protein families: signaling and cellular processes	Transporters [BR:ko02000]	SLC10A7, P7; solute carrier family 10 (sodium/bile acid cotransporter), member 7
K10621	1	0	0.166667	0.0217391	Metabolism	Xenobiotics biodegradation and metabolism	Benzoate degradation [PATH:ko00362]	cmtC, dhbA; 2,3-dihydroxy-p-cumate/2,3-dihydroxybenzoate 3,4-dioxygenase [EC:1.13.11.- 1.13.11.14]
K08169	1	0	0.166667	0.0434783	Brite Hierarchies	Protein families: signaling and cellular processes	Transporters [BR:ko02000]	yebQ; MFS transporter, DHA2 family, multidrug resistance protein
K17737	1	0	0.166667	0.0434783	Brite Hierarchies	Protein families: genetic information processing	Transcription factors [BR:ko03000]	dhcR; LysR family transcriptional regulator, carnitine catabolism transcriptional activator
K07136	1	0	0.166667	0.0434783	Not Included in Pathway or Brite	Poorly characterized	Function unknown	K07136; uncharacterized protein
K19691	1	0	0.166667	0.0652174	Environmental Information Processing	Signal transduction	Two-component system [PATH:ko02020]	NIK1, TCSC; osomolarity two-component system, sensor histidine kinase NIK1 [EC:2.7.13.3]
K05711	1	0	0.166667	0.0652174	Metabolism	Amino acid metabolism	Phenylalanine metabolism [PATH:ko00360]	hcaB; 2,3-dihydroxy-2,3-dihydrophenylpropionate dehydrogenase [EC:1.3.1.87]
K16050	1	0	0.166667	0.0652174	Metabolism	Xenobiotics biodegradation and metabolism	Steroid degradation [PATH:ko00984]	hsaD; 4,5:9,10-diseco-3-hydroxy-5,9,17-trioxoandrosta-1(10),2-diene-4-oate hydrolase [EC:3.7.1.17]
K17108	1	0	0.166667	0.0652174	Metabolism	Lipid metabolism	Sphingolipid metabolism [PATH:ko00600]	GBA2; non-lysosomal glucosylceramidase [EC:3.2.1.45]
K01173	1	0	0.166667	0.0869565	Cellular Processes	Cell growth and death	Apoptosis [PATH:ko04210]	ENDOG; endonuclease G, mitochondrial
K05834	1	0	0.166667	0.108696	Brite Hierarchies	Protein families: signaling and cellular processes	Transporters [BR:ko02000]	rhtB; homoserine/homoserine lactone efflux protein
K05708	1	0	0.166667	0.130435	Metabolism	Amino acid metabolism	Phenylalanine metabolism [PATH:ko00360]	hcaE, hcaA1; 3-phenylpropionate/trans-cinnamate dioxygenase subunit alpha [EC:1.14.12.19]
K02167	1	0	0.166667	0.152174	Brite Hierarchies	Protein families: genetic information processing	Transcription factors [BR:ko03000]	betI; TetR/AcrR family transcriptional regulator, transcriptional repressor of bet genes
K12140	1	0	0.166667	0.195652	Not Included in Pathway or Brite	Unclassified: metabolism	Enzymes with EC numbers	hyfE; hydrogenase-4 component E [EC:1.-.-.-]
K12141	1	0	0.166667	0.195652	Not Included in Pathway or Brite	Unclassified: metabolism	Enzymes with EC numbers	hyfF; hydrogenase-4 component F [EC:1.-.-.-]
K19686	1	0	0.166667	0.217391	Brite Hierarchies	Protein families: signaling and cellular processes	Prokaryotic defense system [BR:ko02048]	vapC; ribonuclease VapC [EC:3.1.-.-]
K01821	1	0	0.166667	0.282609	Metabolism	Xenobiotics biodegradation and metabolism	Benzoate degradation [PATH:ko00362]	praC, xylH; 4-oxalocrotonate tautomerase [EC:5.3.2.6]
K07063	1	0	0.166667	0.434783	Not Included in Pathway or Brite	Poorly characterized	Function unknown	K07063; uncharacterized protein
K14164	1	0	0.166667	0.717391	Genetic Information Processing	Translation	Aminoacyl-tRNA biosynthesis [PATH:ko00970]	glyQS; glycyl-tRNA synthetase [EC:6.1.1.14]
K15256	1	0	0.166667	0.782609	Brite Hierarchies	Protein families: genetic information processing	Transfer RNA biogenesis [BR:ko03016]	cmoA; tRNA (cmo5U34)-methyltransferase [EC:2.1.1.-]
K03926	1	0	0.166667	0.891304	Not Included in Pathway or Brite	Unclassified: signaling and cellular processes	Others	cutA; periplasmic divalent cation tolerance protein
K08174	1	0	0.333333	0	Brite Hierarchies	Protein families: signaling and cellular processes	Transporters [BR:ko02000]	glcP; MFS transporter, FHS family, glucose/mannose:H+ symporter
K13282	1	0	0.333333	0	Brite Hierarchies	Protein families: metabolism	Peptidases [BR:ko01002]	cphB; cyanophycinase [EC:3.4.15.6]
K01483	1	0	0.333333	0	Metabolism	Nucleotide metabolism	Purine metabolism [PATH:ko00230]	allA; ureidoglycolate lyase [EC:4.3.2.3]
K01941	1	0	0.333333	0	Metabolism	Amino acid metabolism	Arginine biosynthesis [PATH:ko00220]	E6.3.4.6; urea carboxylase [EC:6.3.4.6]
K03429	1	0	0.333333	0.0217391	Metabolism	Lipid metabolism	Glycerolipid metabolism [PATH:ko00561]	ugtP; processive 1,2-diacylglycerol beta-glucosyltransferase [EC:2.4.1.315]
K24138	1	0	0.333333	0.0217391	Metabolism	Metabolism of other amino acids	Glutathione metabolism [PATH:ko00480]	prx3, glutaredoxin/glutathione-dependent peroxiredoxin [EC:1.11.1.25 1.11.1.27]
K09967	1	0	0.333333	0.0434783	Not Included in Pathway or Brite	Poorly characterized	Function unknown	K09967; uncharacterized protein
K08097	1	0	0.333333	0.0652174	Metabolism	Energy metabolism	Methane metabolism [PATH:ko00680]	comA; phosphosulfolactate synthase [EC:4.4.1.19]
K21462	1	0	0.333333	0.0652174	Not Included in Pathway or Brite	Unclassified: metabolism	Glycan metabolism	icaC; probable poly-beta-1,6-N-acetyl-D-glucosamine export protein
K02116	1	0	0.333333	0.0869565	Brite Hierarchies	Protein families: metabolism	Photosynthesis proteins [BR:ko00194]	atpI; ATP synthase protein I
K06991	1	0	0.333333	0.0869565	Not Included in Pathway or Brite	Poorly characterized	Function unknown	K06991; uncharacterized protein
K00108	1	0	0.333333	0.23913	Metabolism	Amino acid metabolism	Glycine, serine and threonine metabolism [PATH:ko00260]	betA, CHDH; choline dehydrogenase [EC:1.1.99.1]
K01007	1	0	0.333333	0.26087	Metabolism	Carbohydrate metabolism	Pyruvate metabolism [PATH:ko00620]	pps, ppsA; pyruvate, water dikinase [EC:2.7.9.2]
K01799	1	0	0.333333	0.26087	Metabolism	Carbohydrate metabolism	Butanoate metabolism [PATH:ko00650]	nicE, maiA; maleate isomerase [EC:5.2.1.1]
K19745	1	0	0.333333	0.26087	Metabolism	Carbohydrate metabolism	Propanoate metabolism [PATH:ko00640]	acuI; acrylyl-CoA reductase (NADPH) [EC:1.3.1.-]
K09684	1	0	0.333333	0.282609	Brite Hierarchies	Protein families: genetic information processing	Transcription factors [BR:ko03000]	pucR; PucR family transcriptional regulator, purine catabolism regulatory protein
K03281	1	0	0.333333	0.304348	Not Included in Pathway or Brite	Unclassified: signaling and cellular processes	Transport	TC.CIC; chloride channel protein, CIC family
K05592	1	0	0.333333	0.326087	Genetic Information Processing	Folding, sorting and degradation	RNA degradation [PATH:ko03018]	deaD, cshA; ATP-dependent RNA helicase DeaD [EC:3.6.4.13]
K01512	1	0	0.333333	0.326087	Metabolism	Carbohydrate metabolism	Pyruvate metabolism [PATH:ko00620]	acyP; acylphosphatase [EC:3.6.1.7]
K16951	1	0	0.333333	0.391304	Metabolism	Energy metabolism	Sulfur metabolism [PATH:ko00920]	asrB; anaerobic sulfite reductase subunit B
K17994	1	0	0.333333	0.391304	Metabolism	Energy metabolism	Sulfur metabolism [PATH:ko00920]	hydD; sulfhydrogenase subunit delta [EC:1.12.1.3 1.12.1.5]
K17993	1	0	0.333333	0.413043	Metabolism	Energy metabolism	Sulfur metabolism [PATH:ko00920]	hydA; sulfhydrogenase subunit alpha [EC:1.12.1.3 1.12.1.5]
K17996	1	0	0.333333	0.434783	Metabolism	Energy metabolism	Sulfur metabolism [PATH:ko00920]	hydB; sulfhydrogenase subunit beta (sulfur reductase) [EC:1.12.98.4]
K16868	1	0	0.333333	0.434783	Not Included in Pathway or Brite	Unclassified: metabolism	Enzymes with EC numbers	tehB; tellurite methyltransferase [EC:2.1.1.265]
K05555	1	0	0.333333	0.5	Metabolism	Metabolism of terpenoids and polyketides	Biosynthesis of type II polyketide products [PATH:ko01057]	actIV; cyclase [EC:4.-.-.-]
K07076	1	0	0.333333	0.5	Not Included in Pathway or Brite	Poorly characterized	Function unknown	K07076; uncharacterized protein
K02017	1	0	0.333333	0.565217	Environmental Information Processing	Membrane transport	ABC transporters [PATH:ko02010]	modC; molybdate transport system ATP-binding protein [EC:7.3.2.5]
K01760	1	0	0.333333	0.673913	Metabolism	Amino acid metabolism	Cysteine and methionine metabolism [PATH:ko00270]	metC; cysteine-S-conjugate beta-lyase [EC:4.4.1.13]
K11941	1	0	0.333333	0.673913	Not Included in Pathway or Brite	Unclassified: metabolism	Enzymes with EC numbers	mdoC; glucans biosynthesis protein C [EC:2.1.-.-]
K00363	1	0	0.333333	0.73913	Metabolism	Energy metabolism	Nitrogen metabolism [PATH:ko00910]	nirD; nitrite reductase (NADH) small subunit [EC:1.7.1.15]
K07485	1	0	0.333333	0.73913	Not Included in Pathway or Brite	Unclassified: genetic information processing	Replication and repair	K07485; transposase
K21495	1	0	0.333333	0.782609	Brite Hierarchies	Protein families: signaling and cellular processes	Prokaryotic defense system [BR:ko02048]	fitA; antitoxin FitA
K00309	1	0	0.5	0	Metabolism	Amino acid metabolism	Glycine, serine and threonine metabolism [PATH:ko00260]	dmg; dimethylglycine oxidase [EC:1.5.3.10]
K11021	1	0	0.5	0.0434783	Brite Hierarchies	Protein families: signaling and cellular processes	Bacterial toxins [BR:ko02042]	tccC; insecticidal toxin complex protein TccC
K14251	1	0	0.5	0.0652174	Metabolism	Metabolism of terpenoids and polyketides	Biosynthesis of type II polyketide products [PATH:ko01057]	oxyF; C-methyltransferase [EC:2.1.1.-]
K00301	1	0	0.5	0.173913	Metabolism	Amino acid metabolism	Glycine, serine and threonine metabolism [PATH:ko00260]	E1.5.3.1; sarcosine oxidase [EC:1.5.3.1]
K00571	1	0	0.5	0.195652	Brite Hierarchies	Protein families: signaling and cellular processes	Prokaryotic defense system [BR:ko02048]	E2.1.1.72; site-specific DNA-methyltransferase (adenine-specific) [EC:2.1.1.72]
K13641	1	0	0.5	0.282609	Brite Hierarchies	Protein families: genetic information processing	Transcription factors [BR:ko03000]	iclR; IclR family transcriptional regulator, acetate operon repressor
K01028	1	0	0.5	0.369565	Metabolism	Carbohydrate metabolism	Butanoate metabolism [PATH:ko00650]	E2.8.3.5A, scoA; 3-oxoacid CoA-transferase subunit A [EC:2.8.3.5]
K00380	1	0	0.5	0.456522	Metabolism	Energy metabolism	Sulfur metabolism [PATH:ko00920]	cysJ; sulfite reductase (NADPH) flavoprotein alpha-component [EC:1.8.1.2]
K12503	1	0	0.5	0.586957	Metabolism	Metabolism of terpenoids and polyketides	Terpenoid backbone biosynthesis [PATH:ko00900]	E2.5.1.68; short-chain Z-isoprenyl diphosphate synthase [EC:2.5.1.68]
K18320	1	0	0.5	0.586957	Not Included in Pathway or Brite	Unclassified: genetic information processing	Replication and repair	IS15, IS26; transposase, IS6 family
K04719	1	0	0.5	1	Metabolism	Metabolism of cofactors and vitamins	Riboflavin metabolism [PATH:ko00740]	bluB; 5,6-dimethylbenzimidazole synthase [EC:1.13.11.79]
K02081	1	0	0.666667	0	Brite Hierarchies	Protein families: genetic information processing	Transcription factors [BR:ko03000]	agaR; DeoR family transcriptional regulator, aga operon transcriptional repressor
K03299	1	0	0.666667	0	Brite Hierarchies	Protein families: signaling and cellular processes	Transporters [BR:ko02000]	TC.GNTP; gluconate:H+ symporter, GntP family
K07406	1	0	0.666667	0	Metabolism	Carbohydrate metabolism	Galactose metabolism [PATH:ko00052]	melA; alpha-galactosidase [EC:3.2.1.22]
K16842	1	0	0.666667	0	Metabolism	Nucleotide metabolism	Purine metabolism [PATH:ko00230]	hpxB; allantoinase [EC:3.5.2.5]
K03794	1	0	0.666667	0.108696	Metabolism	Metabolism of cofactors and vitamins	Porphyrin and chlorophyll metabolism [PATH:ko00860]	sirB; sirohydrochlorin ferrochelatase [EC:4.99.1.4]
K07506	1	0	0.666667	0.130435	Brite Hierarchies	Protein families: genetic information processing	Transcription factors [BR:ko03000]	K07506; AraC family transcriptional regulator
K23778	1	0	0.666667	0.130435	Brite Hierarchies	Protein families: genetic information processing	Transcription factors [BR:ko03000]	rcdA; TetR/AcrR family transcriptional regulator, regulator of biofilm formation and stress response
K03549	1	0	0.666667	0.173913	Brite Hierarchies	Protein families: signaling and cellular processes	Transporters [BR:ko02000]	kup; KUP system potassium uptake protein
K02476	1	0	0.666667	0.217391	Brite Hierarchies	Protein families: metabolism	Protein kinases [BR:ko01001]	K02476; two-component system, CitB family, sensor kinase [EC:2.7.13.3]
K22491	1	0	0.666667	0.217391	Brite Hierarchies	Protein families: genetic information processing	Transcription factors [BR:ko03000]	litR; MerR family transcriptional regulator, light-induced transcriptional regulator
K18851	1	0	0.666667	0.23913	Metabolism	Lipid metabolism	Glycerolipid metabolism [PATH:ko00561]	fbp; diacylglycerol O-acyltransferase / trehalose O-mycolyltransferase [EC:2.3.1.20 2.3.1.122]
K06200	1	0	0.666667	0.391304	Not Included in Pathway or Brite	Unclassified: signaling and cellular processes	Signaling proteins	cstA; carbon starvation protein
K01259	1	0	0.666667	0.73913	Metabolism	Amino acid metabolism	Arginine and proline metabolism [PATH:ko00330]	pip; proline iminopeptidase [EC:3.4.11.5]
K08995	1	0	0.666667	0.804348	Not Included in Pathway or Brite	Poorly characterized	General function prediction only	K08995; putative membrane protein
K19159	1	0	0.666667	0.869565	Brite Hierarchies	Protein families: signaling and cellular processes	Prokaryotic defense system [BR:ko02048]	yefM; antitoxin YefM
K01266	1	0	0.833333	0	Brite Hierarchies	Protein families: metabolism	Peptidases [BR:ko01002]	dmpA, dap; D-aminopeptidase [EC:3.4.11.19]
K02043	1	0	0.833333	0	Brite Hierarchies	Protein families: genetic information processing	Transcription factors [BR:ko03000]	phnF; GntR family transcriptional regulator, phosphonate transport system regulatory protein
K02564	1	0	0.833333	0	Metabolism	Carbohydrate metabolism	Amino sugar and nucleotide sugar metabolism [PATH:ko00520]	nagB, GNPDA; glucosamine-6-phosphate deaminase [EC:3.5.99.6]
K05774	1	0	0.833333	0	Metabolism	Carbohydrate metabolism	Pentose phosphate pathway [PATH:ko00030]	phnN; ribose 1,5-bisphosphokinase [EC:2.7.4.23]
K06165	1	0	0.833333	0	Metabolism	Metabolism of other amino acids	Phosphonate and phosphinate metabolism [PATH:ko00440]	phnH; alpha-D-ribose 1-methylphosphonate 5-triphosphate synthase subunit PhnH [EC:2.7.8.37]
K06166	1	0	0.833333	0	Metabolism	Metabolism of other amino acids	Phosphonate and phosphinate metabolism [PATH:ko00440]	phnG; alpha-D-ribose 1-methylphosphonate 5-triphosphate synthase subunit PhnG [EC:2.7.8.37]
K08726	1	0	0.833333	0.0434783	Metabolism	Lipid metabolism	Arachidonic acid metabolism [PATH:ko00590]	EPHX2; soluble epoxide hydrolase / lipid-phosphate phosphatase [EC:3.3.2.10 3.1.3.76]
K03457	1	0	0.833333	0.0434783	Not Included in Pathway or Brite	Unclassified: signaling and cellular processes	Transport	TC.NCS1; nucleobase:cation symporter-1, NCS1 family
K16841	1	0	0.833333	0.152174	Metabolism	Nucleotide metabolism	Purine metabolism [PATH:ko00230]	hpxA; allantoin racemase [EC:5.1.99.3]
K06204	1	0	0.833333	0.195652	Cellular Processes	Cellular community - prokaryotes	Biofilm formation - Escherichia coli [PATH:ko02026]	dksA; DnaK suppressor protein
K22745	1	0	0.833333	0.282609	Cellular Processes	Cell growth and death	p53 signaling pathway [PATH:ko04115]	AIFM2; apoptosis-inducing factor 2
K21267	1	0	0.833333	0.326087	Brite Hierarchies	Protein families: signaling and cellular processes	Antimicrobial resistance genes [BR:ko01504]	iri; rifampicin monooxygenase [EC:1.14.13.211]
K06320	1	0	0.833333	0.391304	Not Included in Pathway or Brite	Unclassified: signaling and cellular processes	Cell growth	cgeB; spore maturation protein CgeB
K00658	1	0	0.833333	0.413043	Metabolism	Carbohydrate metabolism	Citrate cycle (TCA cycle) [PATH:ko00020]	DLST, sucB; 2-oxoglutarate dehydrogenase E2 component (dihydrolipoamide succinyltransferase) [EC:2.3.1.61]
K03379	1	0	0.833333	0.5	Metabolism	Xenobiotics biodegradation and metabolism	Caprolactam degradation [PATH:ko00930]	chnB; cyclohexanone monooxygenase [EC:1.14.13.22]
K09458	1	0	0.833333	0.565217	Metabolism	Lipid metabolism	Fatty acid biosynthesis [PATH:ko00061]	fabF, OXSM, CEM1; 3-oxoacyl-[acyl-carrier-protein] synthase II [EC:2.3.1.179]
K01091	1	0	0.833333	0.717391	Metabolism	Carbohydrate metabolism	Glyoxylate and dicarboxylate metabolism [PATH:ko00630]	gph; phosphoglycolate phosphatase [EC:3.1.3.18]
K06978	1	0	0.833333	0.804348	Not Included in Pathway or Brite	Poorly characterized	Function unknown	K06978; uncharacterized protein
K07075	1	0	0.833333	0.891304	Not Included in Pathway or Brite	Poorly characterized	Function unknown	K07075; uncharacterized protein
K07213	1	0	0.833333	1	Organismal Systems	Digestive system	Mineral absorption [PATH:ko04978]	ATOX1, ATX1, copZ, golB; copper chaperone
K03973	1	0	1	0.0217391	Brite Hierarchies	Protein families: genetic information processing	Transcription factors [BR:ko03000]	pspC; phage shock protein C
K00594	1	0	1	0.108696	Metabolism	Carbohydrate metabolism	Pentose and glucuronate interconversions [PATH:ko00040]	xyoA, aldO; alditol oxidase [EC:1.1.3.41]
K01039	1	0	1	0.130435	Metabolism	Carbohydrate metabolism	Butanoate metabolism [PATH:ko00650]	gctA; glutaconate CoA-transferase, subunit A [EC:2.8.3.12]
K05658	1	0	1	0.152174	Environmental Information Processing	Membrane transport	ABC transporters [PATH:ko02010]	ABCB1, CD243; ATP-binding cassette, subfamily B (MDR/TAP), member 1 [EC:7.6.2.2]
K09190	1	0	1	0.152174	Not Included in Pathway or Brite	Poorly characterized	Function unknown	K09190; uncharacterized protein
K13074	1	0	1	0.26087	Brite Hierarchies	Protein families: metabolism	Cytochrome P450 [BR:ko00199]	CYP158A2; biflaviolin synthase [EC:1.14.19.69]
K01457	1	0	1	0.26087	Metabolism	Amino acid metabolism	Arginine biosynthesis [PATH:ko00220]	atzF; allophanate hydrolase [EC:3.5.1.54]
K01443	1	0	1	0.282609	Metabolism	Carbohydrate metabolism	Amino sugar and nucleotide sugar metabolism [PATH:ko00520]	nagA, AMDHD2; N-acetylglucosamine-6-phosphate deacetylase [EC:3.5.1.25]
K01218	1	0	1	0.304348	Metabolism	Carbohydrate metabolism	Fructose and mannose metabolism [PATH:ko00051]	gmuG; mannan endo-1,4-beta-mannosidase [EC:3.2.1.78]
K02110	1	0	1	0.347826	Metabolism	Energy metabolism	Oxidative phosphorylation [PATH:ko00190]	ATPF0C, atpE; F-type H+-transporting ATPase subunit c
K04788	1	0	1	0.369565	Metabolism	Metabolism of terpenoids and polyketides	Biosynthesis of siderophore group nonribosomal peptides [PATH:ko01053]	mbtB; mycobactin phenyloxazoline synthetase
K05281	1	0	1	0.413043	Metabolism	Biosynthesis of other secondary metabolites	Isoflavonoid biosynthesis [PATH:ko00943]	E1.3.1.45; 2'-hydroxyisoflavone reductase [EC:1.3.1.45]
K07192	1	0	1	0.413043	Organismal Systems	Endocrine system	Insulin signaling pathway [PATH:ko04910]	FLOT; flotillin
K17247	1	0	1	0.434783	Not Included in Pathway or Brite	Unclassified: genetic information processing	Protein processing	msrQ; methionine sulfoxide reductase heme-binding subunit
K12429	1	0	1	0.456522	Brite Hierarchies	Protein families: metabolism	Lipid biosynthesis proteins [BR:ko01004]	fadD36; fatty acid CoA ligase FadD36
K19091	1	0	1	0.478261	Brite Hierarchies	Protein families: signaling and cellular processes	Prokaryotic defense system [BR:ko02048]	cas6; CRISPR-associated endoribonuclease Cas6 [EC:3.1.-.-]
K21902	1	0	1	0.5	Brite Hierarchies	Protein families: genetic information processing	Transcription factors [BR:ko03000]	yfmP; MerR family transcriptional regulator, repressor of the yfmOP operon
K07032	1	0	1	0.5	Not Included in Pathway or Brite	Poorly characterized	Function unknown	K07032; uncharacterized protein
K18199	1	0	1	0.565217	Metabolism	Xenobiotics biodegradation and metabolism	Caprolactam degradation [PATH:ko00930]	inhA; cyclohexyl-isocyanide hydratase [EC:4.2.1.103]
K07133	1	0	1	0.608696	Not Included in Pathway or Brite	Poorly characterized	Function unknown	K07133; uncharacterized protein
K07241	1	0	1	0.782609	Brite Hierarchies	Protein families: signaling and cellular processes	Transporters [BR:ko02000]	hoxN, nixA; nickel/cobalt transporter (NiCoT) family protein
K03734	1	0	1	0.804348	Not Included in Pathway or Brite	Unclassified: metabolism	Enzymes with EC numbers	apbE; FAD:protein FMN transferase [EC:2.7.1.180]
K04771	1	0	1	0.826087	Environmental Information Processing	Signal transduction	Two-component system [PATH:ko02020]	degP, htrA; serine protease Do [EC:3.4.21.107]
K04773	1	0	1	0.891304	Brite Hierarchies	Protein families: metabolism	Peptidases [BR:ko01002]	sppA; protease IV [EC:3.4.21.-]
K07171	1	0	1	0.956522	Brite Hierarchies	Protein families: signaling and cellular processes	Prokaryotic defense system [BR:ko02048]	mazF, ndoA, chpA; mRNA interferase MazF [EC:3.1.-.-]
K03601	1	0	1	0.978261	Genetic Information Processing	Replication and repair	Mismatch repair [PATH:ko03430]	xseA; exodeoxyribonuclease VII large subunit [EC:3.1.11.6]
K08372	1	0	1	1	Environmental Information Processing	Signal transduction	Two-component system [PATH:ko02020]	pepD; putative serine protease PepD [EC:3.4.21.-]
K00595	1	0	1	1	Metabolism	Metabolism of cofactors and vitamins	Porphyrin and chlorophyll metabolism [PATH:ko00860]	cobL; precorrin-6Y C5,15-methyltransferase (decarboxylating) [EC:2.1.1.132]
K03208	1	0	1	1	Not Included in Pathway or Brite	Unclassified: metabolism	Glycan metabolism	wcaI; colanic acid biosynthesis glycosyl transferase WcaI
K12137	0.666667	0	0.166667	0.0652174	Not Included in Pathway or Brite	Unclassified: metabolism	Enzymes with EC numbers	hyfB; hydrogenase-4 component B [EC:1.-.-.-]
K04104	0.666667	0	0.333333	0.869565	Not Included in Pathway or Brite	Unclassified: metabolism	Enzymes with EC numbers	accD3, acyl-CoA carboxylase subunit beta [EC:6.4.1.-]
K12436	0.666667	0	0.5	0.0869565	Brite Hierarchies	Protein families: metabolism	Lipid biosynthesis proteins [BR:ko01004]	pks12; polyketide synthase 12
K24160	0.666667	0	0.833333	0.0869565	Brite Hierarchies	Protein families: signaling and cellular processes	Transporters [BR:ko02000]	NHA1, SOD2; sodium/hydrogen antiporter
K03669	0.333333	0	0	0	Brite Hierarchies	Protein families: metabolism	Glycosyltransferases [BR:ko01003]	mdoH; membrane glycosyltransferase [EC:2.4.1.-]
K13936	0.333333	0	0	0	Brite Hierarchies	Protein families: signaling and cellular processes	Transporters [BR:ko02000]	mdcF; malonate transporter
K11529	0.333333	0	0	0	Metabolism	Carbohydrate metabolism	Pentose phosphate pathway [PATH:ko00030]	gck, gckA, GLYCTK; glycerate 2-kinase [EC:2.7.1.165]
K03643	0.333333	0	0	0.0217391	Brite Hierarchies	Protein families: signaling and cellular processes	Transporters [BR:ko02000]	lptE, rlpB; LPS-assembly lipoprotein
K12262	0.333333	0	0	0.0217391	Not Included in Pathway or Brite	Unclassified: metabolism	Energy metabolism	cybB; cytochrome b561
K17677	0.333333	0	0	0.0434783	Brite Hierarchies	Protein families: genetic information processing	Mitochondrial biogenesis [BR:ko03029]	IRC3; ATP-dependent helicase IRC3 [EC:3.6.4.-]
K16557	0.333333	0	0	0.23913	Brite Hierarchies	Protein families: metabolism	Glycosyltransferases [BR:ko01003]	exoA; succinoglycan biosynthesis protein ExoA [EC:2.4.-.-]
K06909	0.333333	0	0	0.26087	Not Included in Pathway or Brite	Unclassified: genetic information processing	Replication and repair	xtmB; phage terminase large subunit
K07496	0.333333	0	0.166667	0.978261	Not Included in Pathway or Brite	Unclassified: genetic information processing	Replication and repair	K07496; putative transposase
K12443	0.333333	0	0.666667	0	Brite Hierarchies	Protein families: metabolism	Lipid biosynthesis proteins [BR:ko01004]	ppsD; phthiocerol/phenolphthiocerol synthesis type-I polyketide synthase D
K04759	0	0	0	0.0217391	Brite Hierarchies	Protein families: signaling and cellular processes	Transporters [BR:ko02000]	feoB; ferrous iron transport protein B
K00662	0	0	0	0.0217391	Brite Hierarchies	Protein families: signaling and cellular processes	Antimicrobial resistance genes [BR:ko01504]	aacC; aminoglycoside 3-N-acetyltransferase [EC:2.3.1.81]
K00752	0	0	0	0.0217391	Brite Hierarchies	Protein families: metabolism	Glycosyltransferases [BR:ko01003]	hasA; hyaluronan synthase [EC:2.4.1.212]
K00783	0	0	0	0.0217391	Brite Hierarchies	Protein families: genetic information processing	Ribosome biogenesis [BR:ko03009]	rlmH; 23S rRNA (pseudouridine1915-N3)-methyltransferase [EC:2.1.1.177]
K01284	0	0	0	0.0217391	Brite Hierarchies	Protein families: metabolism	Peptidases [BR:ko01002]	dcp; peptidyl-dipeptidase Dcp [EC:3.4.15.5]
K01297	0	0	0	0.0217391	Brite Hierarchies	Protein families: metabolism	Peptidases [BR:ko01002]	ldcA; muramoyltetrapeptide carboxypeptidase [EC:3.4.17.13]
K01302	0	0	0	0.0217391	Brite Hierarchies	Protein families: metabolism	Peptidases [BR:ko01002]	CPQ; carboxypeptidase Q [EC:3.4.17.-]
K01303	0	0	0	0.0217391	Brite Hierarchies	Protein families: metabolism	Peptidases [BR:ko01002]	APEH; acylaminoacyl-peptidase [EC:3.4.19.1]
K01304	0	0	0	0.0217391	Brite Hierarchies	Protein families: metabolism	Peptidases [BR:ko01002]	pcp; pyroglutamyl-peptidase [EC:3.4.19.3]
K01419	0	0	0	0.0217391	Brite Hierarchies	Protein families: metabolism	Peptidases [BR:ko01002]	hslV, clpQ; ATP-dependent HslUV protease, peptidase subunit HslV [EC:3.4.25.2]
K01420	0	0	0	0.0217391	Brite Hierarchies	Protein families: genetic information processing	Transcription factors [BR:ko03000]	fnr; CRP/FNR family transcriptional regulator, anaerobic regulatory protein
K01423	0	0	0	0.0217391	Brite Hierarchies	Protein families: metabolism	Peptidases [BR:ko01002]	bepA; beta-barrel assembly-enhancing protease [EC:3.4.-.-]
K01894	0	0	0	0.0217391	Brite Hierarchies	Protein families: metabolism	Amino acid related enzymes [BR:ko01007]	gluQ; glutamyl-Q tRNA(Asp) synthetase [EC:6.1.1.-]
K02014	0	0	0	0.0217391	Brite Hierarchies	Protein families: signaling and cellular processes	Transporters [BR:ko02000]	TC.FEV.OM; iron complex outermembrane recepter protein
K02198	0	0	0	0.0217391	Brite Hierarchies	Protein families: signaling and cellular processes	Transporters [BR:ko02000]	ccmF; cytochrome c-type biogenesis protein CcmF
K02278	0	0	0	0.0217391	Brite Hierarchies	Protein families: metabolism	Peptidases [BR:ko01002]	cpaA, tadV; prepilin peptidase CpaA [EC:3.4.23.43]
K02280	0	0	0	0.0217391	Brite Hierarchies	Protein families: signaling and cellular processes	Secretion system [BR:ko02044]	cpaC, rcpA; pilus assembly protein CpaC
K02281	0	0	0	0.0217391	Brite Hierarchies	Protein families: signaling and cellular processes	Secretion system [BR:ko02044]	cpaD; pilus assembly protein CpaD
K02282	0	0	0	0.0217391	Brite Hierarchies	Protein families: signaling and cellular processes	Secretion system [BR:ko02044]	cpaE, tadZ; pilus assembly protein CpaE
K02427	0	0	0	0.0217391	Brite Hierarchies	Protein families: genetic information processing	Ribosome biogenesis [BR:ko03009]	rlmE, rrmJ, ftsJ; 23S rRNA (uridine2552-2'-O)-methyltransferase [EC:2.1.1.166]
K02429	0	0	0	0.0217391	Brite Hierarchies	Protein families: signaling and cellular processes	Transporters [BR:ko02000]	fucP; MFS transporter, FHS family, L-fucose permease
K02450	0	0	0	0.0217391	Brite Hierarchies	Protein families: signaling and cellular processes	Secretion system [BR:ko02044]	gspA; general secretion pathway protein A
K02481	0	0	0	0.0217391	Brite Hierarchies	Protein families: signaling and cellular processes	Two-component system [BR:ko02022]	K02481; two-component system, NtrC family, response regulator
K02533	0	0	0	0.0217391	Brite Hierarchies	Protein families: genetic information processing	Transfer RNA biogenesis [BR:ko03016]	lasT; tRNA/rRNA methyltransferase [EC:2.1.1.-]
K02553	0	0	0	0.0217391	Brite Hierarchies	Protein families: genetic information processing	Messenger RNA biogenesis [BR:ko03019]	rraA, menG; regulator of ribonuclease activity A
K02621	0	0	0	0.0217391	Brite Hierarchies	Protein families: genetic information processing	DNA replication proteins [BR:ko03032]	parC; topoisomerase IV subunit A [EC:5.6.2.2]
K02622	0	0	0	0.0217391	Brite Hierarchies	Protein families: genetic information processing	DNA replication proteins [BR:ko03032]	parE; topoisomerase IV subunit B [EC:5.6.2.2]
K02687	0	0	0	0.0217391	Brite Hierarchies	Protein families: genetic information processing	Ribosome biogenesis [BR:ko03009]	prmA; ribosomal protein L11 methyltransferase [EC:2.1.1.-]
K02837	0	0	0	0.0217391	Brite Hierarchies	Protein families: genetic information processing	Translation factors [BR:ko03012]	prfC; peptide chain release factor 3
K03089	0	0	0	0.0217391	Brite Hierarchies	Protein families: genetic information processing	Transcription machinery [BR:ko03021]	rpoH; RNA polymerase sigma-32 factor
K03098	0	0	0	0.0217391	Brite Hierarchies	Protein families: signaling and cellular processes	Exosome [BR:ko04147]	APOD; apolipoprotein D and lipocalin family protein
K03439	0	0	0	0.0217391	Brite Hierarchies	Protein families: genetic information processing	Transfer RNA biogenesis [BR:ko03016]	trmB, METTL1, TRM8; tRNA (guanine-N7-)-methyltransferase [EC:2.1.1.33]
K03442	0	0	0	0.0217391	Brite Hierarchies	Protein families: signaling and cellular processes	Transporters [BR:ko02000]	mscS; small conductance mechanosensitive channel
K03495	0	0	0	0.0217391	Brite Hierarchies	Protein families: genetic information processing	Transfer RNA biogenesis [BR:ko03016]	gidA, mnmG, MTO1; tRNA uridine 5-carboxymethylaminomethyl modification enzyme
K03543	0	0	0	0.0217391	Brite Hierarchies	Protein families: signaling and cellular processes	Transporters [BR:ko02000]	emrA; membrane fusion protein, multidrug efflux system
K03559	0	0	0	0.0217391	Brite Hierarchies	Protein families: signaling and cellular processes	Transporters [BR:ko02000]	exbD; biopolymer transport protein ExbD
K03560	0	0	0	0.0217391	Brite Hierarchies	Protein families: signaling and cellular processes	Transporters [BR:ko02000]	tolR; biopolymer transport protein TolR
K03561	0	0	0	0.0217391	Brite Hierarchies	Protein families: signaling and cellular processes	Transporters [BR:ko02000]	exbB; biopolymer transport protein ExbB
K03562	0	0	0	0.0217391	Brite Hierarchies	Protein families: signaling and cellular processes	Transporters [BR:ko02000]	tolQ; biopolymer transport protein TolQ
K03592	0	0	0	0.0217391	Brite Hierarchies	Protein families: metabolism	Peptidases [BR:ko01002]	pmbA; PmbA protein
K03611	0	0	0	0.0217391	Brite Hierarchies	Protein families: genetic information processing	Chaperones and folding catalysts [BR:ko03110]	dsbB; disulfide bond formation protein DsbB
K03640	0	0	0	0.0217391	Brite Hierarchies	Protein families: signaling and cellular processes	Transporters [BR:ko02000]	pal; peptidoglycan-associated lipoprotein
K03650	0	0	0	0.0217391	Brite Hierarchies	Protein families: genetic information processing	Transfer RNA biogenesis [BR:ko03016]	mnmE, trmE, MSS1; tRNA modification GTPase [EC:3.6.-.-]
K03667	0	0	0	0.0217391	Brite Hierarchies	Protein families: genetic information processing	Chaperones and folding catalysts [BR:ko03110]	hslU; ATP-dependent HslUV protease ATP-binding subunit HslU
K03676	0	0	0	0.0217391	Brite Hierarchies	Protein families: genetic information processing	Chaperones and folding catalysts [BR:ko03110]	grxC, GLRX, GLRX2; glutaredoxin 3
K03694	0	0	0	0.0217391	Brite Hierarchies	Protein families: genetic information processing	Chaperones and folding catalysts [BR:ko03110]	clpA; ATP-dependent Clp protease ATP-binding subunit ClpA
K03722	0	0	0	0.0217391	Brite Hierarchies	Protein families: genetic information processing	DNA repair and recombination proteins [BR:ko03400]	dinG; ATP-dependent DNA helicase DinG [EC:3.6.4.12]
K03770	0	0	0	0.0217391	Brite Hierarchies	Protein families: genetic information processing	Chaperones and folding catalysts [BR:ko03110]	ppiD; peptidyl-prolyl cis-trans isomerase D [EC:5.2.1.8]
K03771	0	0	0	0.0217391	Brite Hierarchies	Protein families: genetic information processing	Chaperones and folding catalysts [BR:ko03110]	surA; peptidyl-prolyl cis-trans isomerase SurA [EC:5.2.1.8]
K03797	0	0	0	0.0217391	Brite Hierarchies	Protein families: metabolism	Peptidases [BR:ko01002]	E3.4.21.102, prc, ctpA; carboxyl-terminal processing protease [EC:3.4.21.102]
K03832	0	0	0	0.0217391	Brite Hierarchies	Protein families: signaling and cellular processes	Transporters [BR:ko02000]	tonB; periplasmic protein TonB
K03833	0	0	0	0.0217391	Brite Hierarchies	Protein families: genetic information processing	Translation factors [BR:ko03012]	selB, EEFSEC; selenocysteine-specific elongation factor
K03970	0	0	0	0.0217391	Brite Hierarchies	Protein families: signaling and cellular processes	Prokaryotic defense system [BR:ko02048]	pspB; phage shock protein B
K03974	0	0	0	0.0217391	Brite Hierarchies	Protein families: genetic information processing	Transcription factors [BR:ko03000]	pspF; psp operon transcriptional activator
K03978	0	0	0	0.0217391	Brite Hierarchies	Protein families: genetic information processing	Chromosome and associated proteins [BR:ko03036]	engB; GTP-binding protein
K04046	0	0	0	0.0217391	Brite Hierarchies	Protein families: genetic information processing	Chaperones and folding catalysts [BR:ko03110]	yegD; hypothetical chaperone protein
K04080	0	0	0	0.0217391	Brite Hierarchies	Protein families: genetic information processing	Chaperones and folding catalysts [BR:ko03110]	ibpA; molecular chaperone IbpA
K04083	0	0	0	0.0217391	Brite Hierarchies	Protein families: genetic information processing	Chaperones and folding catalysts [BR:ko03110]	hslO; molecular chaperone Hsp33
K04094	0	0	0	0.0217391	Brite Hierarchies	Protein families: genetic information processing	Transfer RNA biogenesis [BR:ko03016]	trmFO, gid; methylenetetrahydrofolate--tRNA-(uracil-5-)-methyltransferase [EC:2.1.1.74]
K04338	0	0	0	0.0217391	Brite Hierarchies	Protein families: signaling and cellular processes	Secretion system [BR:ko02044]	csgF; curli production assembly/transport component CsgF
K04744	0	0	0	0.0217391	Brite Hierarchies	Protein families: signaling and cellular processes	Transporters [BR:ko02000]	lptD, imp, ostA; LPS-assembly protein
K04758	0	0	0	0.0217391	Brite Hierarchies	Protein families: signaling and cellular processes	Transporters [BR:ko02000]	feoA; ferrous iron transport protein A
K04760	0	0	0	0.0217391	Brite Hierarchies	Protein families: genetic information processing	Transcription machinery [BR:ko03021]	greB; transcription elongation factor GreB
K04764	0	0	0	0.0217391	Brite Hierarchies	Protein families: genetic information processing	DNA replication proteins [BR:ko03032]	ihfA, himA; integration host factor subunit alpha
K05527	0	0	0	0.0217391	Brite Hierarchies	Protein families: genetic information processing	Transcription factors [BR:ko03000]	bolA; BolA family transcriptional regulator, general stress-responsive regulator
K05540	0	0	0	0.0217391	Brite Hierarchies	Protein families: genetic information processing	Transfer RNA biogenesis [BR:ko03016]	dusB; tRNA-dihydrouridine synthase B [EC:1.-.-.-]
K05595	0	0	0	0.0217391	Brite Hierarchies	Protein families: signaling and cellular processes	Transporters [BR:ko02000]	marC; multiple antibiotic resistance protein
K05785	0	0	0	0.0217391	Brite Hierarchies	Protein families: genetic information processing	Transcription factors [BR:ko03000]	rfaH; transcriptional antiterminator RfaH
K05786	0	0	0	0.0217391	Brite Hierarchies	Protein families: signaling and cellular processes	Transporters [BR:ko02000]	rarD; chloramphenicol-sensitive protein RarD
K05788	0	0	0	0.0217391	Brite Hierarchies	Protein families: genetic information processing	DNA replication proteins [BR:ko03032]	ihfB, himD; integration host factor subunit beta
K05807	0	0	0	0.0217391	Brite Hierarchies	Protein families: signaling and cellular processes	Transporters [BR:ko02000]	bamD; outer membrane protein assembly factor BamD
K06140	0	0	0	0.0217391	Brite Hierarchies	Protein families: genetic information processing	Transcription factors [BR:ko03000]	rnk; regulator of nucleoside diphosphate kinase
K06158	0	0	0	0.0217391	Brite Hierarchies	Protein families: genetic information processing	Translation factors [BR:ko03012]	ABCF3; ATP-binding cassette, subfamily F, member 3
K06179	0	0	0	0.0217391	Brite Hierarchies	Protein families: genetic information processing	Ribosome biogenesis [BR:ko03009]	rluC; 23S rRNA pseudouridine955/2504/2580 synthase [EC:5.4.99.24]
K06181	0	0	0	0.0217391	Brite Hierarchies	Protein families: genetic information processing	Ribosome biogenesis [BR:ko03009]	rluE; 23S rRNA pseudouridine2457 synthase [EC:5.4.99.20]
K06214	0	0	0	0.0217391	Brite Hierarchies	Protein families: signaling and cellular processes	Secretion system [BR:ko02044]	csgG; curli production assembly/transport component CsgG
K06610	0	0	0	0.0217391	Brite Hierarchies	Protein families: signaling and cellular processes	Transporters [BR:ko02000]	iolF; MFS transporter, SP family, inositol transporter
K06979	0	0	0	0.0217391	Brite Hierarchies	Protein families: signaling and cellular processes	Antimicrobial resistance genes [BR:ko01504]	mph; macrolide phosphotransferase
K07221	0	0	0	0.0217391	Brite Hierarchies	Protein families: signaling and cellular processes	Transporters [BR:ko02000]	oprO_P; phosphate-selective porin OprO and OprP
K07238	0	0	0	0.0217391	Brite Hierarchies	Protein families: signaling and cellular processes	Transporters [BR:ko02000]	TC.ZIP, zupT, ZRT3, ZIP2; zinc transporter, ZIP family
K07274	0	0	0	0.0217391	Brite Hierarchies	Protein families: signaling and cellular processes	Transporters [BR:ko02000]	mipA, ompV; MipA family protein
K07277	0	0	0	0.0217391	Brite Hierarchies	Protein families: genetic information processing	Mitochondrial biogenesis [BR:ko03029]	SAM50, TOB55, bamA; outer membrane protein insertion porin family
K07278	0	0	0	0.0217391	Brite Hierarchies	Protein families: signaling and cellular processes	Transporters [BR:ko02000]	tamA; translocation and assembly module TamA
K07300	0	0	0	0.0217391	Brite Hierarchies	Protein families: signaling and cellular processes	Transporters [BR:ko02000]	chaA, CAX; Ca2+:H+ antiporter
K07390	0	0	0	0.0217391	Brite Hierarchies	Protein families: genetic information processing	Chaperones and folding catalysts [BR:ko03110]	grxD, GLRX5; monothiol glutaredoxin
K07556	0	0	0	0.0217391	Brite Hierarchies	Protein families: genetic information processing	Mitochondrial biogenesis [BR:ko03029]	ATPeAF2, ATPAF2, ATP12; ATP synthase mitochondrial F1 complex assembly factor 2
K08137	0	0	0	0.0217391	Brite Hierarchies	Protein families: signaling and cellular processes	Transporters [BR:ko02000]	galP; MFS transporter, SP family, galactose:H+ symporter
K08304	0	0	0	0.0217391	Brite Hierarchies	Protein families: metabolism	Peptidoglycan biosynthesis and degradation proteins [BR:ko01011]	mltA; membrane-bound lytic murein transglycosylase A [EC:4.2.2.-]
K08305	0	0	0	0.0217391	Brite Hierarchies	Protein families: metabolism	Peptidoglycan biosynthesis and degradation proteins [BR:ko01011]	mltB; membrane-bound lytic murein transglycosylase B [EC:4.2.2.-]
K08309	0	0	0	0.0217391	Brite Hierarchies	Protein families: metabolism	Peptidoglycan biosynthesis and degradation proteins [BR:ko01011]	slt; soluble lytic murein transglycosylase [EC:4.2.2.-]
K08363	0	0	0	0.0217391	Brite Hierarchies	Protein families: signaling and cellular processes	Transporters [BR:ko02000]	merT; mercuric ion transport protein
K08365	0	0	0	0.0217391	Brite Hierarchies	Protein families: genetic information processing	Transcription factors [BR:ko03000]	merR; MerR family transcriptional regulator, mercuric resistance operon regulatory protein
K08900	0	0	0	0.0217391	Brite Hierarchies	Protein families: genetic information processing	Mitochondrial biogenesis [BR:ko03029]	BCS1; mitochondrial chaperone BCS1
K09017	0	0	0	0.0217391	Brite Hierarchies	Protein families: genetic information processing	Transcription factors [BR:ko03000]	rutR; TetR/AcrR family transcriptional regulator
K09159	0	0	0	0.0217391	Brite Hierarchies	Protein families: signaling and cellular processes	Prokaryotic defense system [BR:ko02048]	cptB; antitoxin CptB
K09774	0	0	0	0.0217391	Brite Hierarchies	Protein families: signaling and cellular processes	Transporters [BR:ko02000]	lptA; lipopolysaccharide export system protein LptA
K09800	0	0	0	0.0217391	Brite Hierarchies	Protein families: signaling and cellular processes	Transporters [BR:ko02000]	tamB; translocation and assembly module TamB
K09888	0	0	0	0.0217391	Brite Hierarchies	Protein families: genetic information processing	Chromosome and associated proteins [BR:ko03036]	zapA; cell division protein ZapA
K10300	0	0	0	0.0217391	Brite Hierarchies	Protein families: genetic information processing	Ubiquitin system [BR:ko04121]	FBXO18; F-box protein, helicase, 18 [EC:3.6.4.12]
K10778	0	0	0	0.0217391	Brite Hierarchies	Protein families: genetic information processing	Transcription factors [BR:ko03000]	ada; AraC family transcriptional regulator, regulatory protein of adaptative response / methylated-DNA-[protein]-cysteine methyltransferase [EC:2.1.1.63]
K11719	0	0	0	0.0217391	Brite Hierarchies	Protein families: signaling and cellular processes	Transporters [BR:ko02000]	lptC; lipopolysaccharide export system protein LptC
K11748	0	0	0	0.0217391	Brite Hierarchies	Protein families: signaling and cellular processes	Transporters [BR:ko02000]	kefG; glutathione-regulated potassium-efflux system ancillary protein KefG
K11928	0	0	0	0.0217391	Brite Hierarchies	Protein families: signaling and cellular processes	Transporters [BR:ko02000]	putP; sodium/proline symporter
K11940	0	0	0	0.0217391	Brite Hierarchies	Protein families: genetic information processing	Chromosome and associated proteins [BR:ko03036]	hspQ; heat shock protein HspQ
K12064	0	0	0	0.0217391	Brite Hierarchies	Protein families: signaling and cellular processes	Secretion system [BR:ko02044]	traV; conjugal transfer pilus assembly protein TraV
K12067	0	0	0	0.0217391	Brite Hierarchies	Protein families: signaling and cellular processes	Secretion system [BR:ko02044]	traE; conjugal transfer pilus assembly protein TraE
K12068	0	0	0	0.0217391	Brite Hierarchies	Protein families: signaling and cellular processes	Secretion system [BR:ko02044]	traL; conjugal transfer pilus assembly protein TraL
K13002	0	0	0	0.0217391	Brite Hierarchies	Protein families: metabolism	Glycosyltransferases [BR:ko01003]	wbyL; glycosyltransferase [EC:2.4.1.-]
K13283	0	0	0	0.0217391	Brite Hierarchies	Protein families: signaling and cellular processes	Transporters [BR:ko02000]	fieF; ferrous-iron efflux pump FieF
K13770	0	0	0	0.0217391	Brite Hierarchies	Protein families: genetic information processing	Transcription factors [BR:ko03000]	ysiA, fadR; TetR/AcrR family transcriptional regulator, fatty acid metabolism regulator protein
K14261	0	0	0	0.0217391	Brite Hierarchies	Protein families: metabolism	Amino acid related enzymes [BR:ko01007]	alaC; alanine-synthesizing transaminase [EC:2.6.1.-]
K14445	0	0	0	0.0217391	Brite Hierarchies	Protein families: signaling and cellular processes	Transporters [BR:ko02000]	SLC13A2_3_5; solute carrier family 13 (sodium-dependent dicarboxylate transporter), member 2/3/5
K14623	0	0	0	0.0217391	Brite Hierarchies	Protein families: genetic information processing	DNA repair and recombination proteins [BR:ko03400]	dinD; DNA-damage-inducible protein D
K14672	0	0	0	0.0217391	Brite Hierarchies	Protein families: metabolism	Polyketide biosynthesis proteins [BR:ko01008]	whiEVIII; putative polyketide hydroxylase
K14998	0	0	0	0.0217391	Brite Hierarchies	Protein families: genetic information processing	Mitochondrial biogenesis [BR:ko03029]	SURF1, SHY1; surfeit locus 1 family protein
K15269	0	0	0	0.0217391	Brite Hierarchies	Protein families: signaling and cellular processes	Transporters [BR:ko02000]	pecM; probable blue pigment (indigoidine) exporter
K15270	0	0	0	0.0217391	Brite Hierarchies	Protein families: signaling and cellular processes	Transporters [BR:ko02000]	sam; S-adenosylmethionine uptake transporter
K15629	0	0	0	0.0217391	Brite Hierarchies	Protein families: metabolism	Cytochrome P450 [BR:ko00199]	CYP152A; fatty-acid peroxygenase [EC:1.11.2.4]
K15725	0	0	0	0.0217391	Brite Hierarchies	Protein families: signaling and cellular processes	Transporters [BR:ko02000]	czcC; outer membrane protein, cobalt-zinc-cadmium efflux system
K15726	0	0	0	0.0217391	Brite Hierarchies	Protein families: signaling and cellular processes	Transporters [BR:ko02000]	czcA; cobalt-zinc-cadmium resistance protein CzcA
K15727	0	0	0	0.0217391	Brite Hierarchies	Protein families: signaling and cellular processes	Transporters [BR:ko02000]	czcB; membrane fusion protein, cobalt-zinc-cadmium efflux system
K16074	0	0	0	0.0217391	Brite Hierarchies	Protein families: signaling and cellular processes	Transporters [BR:ko02000]	zntB; zinc transporter
K16079	0	0	0	0.0217391	Brite Hierarchies	Protein families: signaling and cellular processes	Transporters [BR:ko02000]	omp31; outer membrane immunogenic protein
K16090	0	0	0	0.0217391	Brite Hierarchies	Protein families: signaling and cellular processes	Transporters [BR:ko02000]	fiu; catecholate siderophore receptor
K16092	0	0	0	0.0217391	Brite Hierarchies	Protein families: signaling and cellular processes	Transporters [BR:ko02000]	btuB; vitamin B12 transporter
K16233	0	0	0	0.0217391	Brite Hierarchies	Protein families: metabolism	Polyketide biosynthesis proteins [BR:ko01008]	pks18; alpha-pyrone synthase
K16639	0	0	0	0.0217391	Brite Hierarchies	Protein families: genetic information processing	Mitochondrial biogenesis [BR:ko03029]	LACTB2; endoribonuclease LACTB2 [EC:3.1.27.-]
K16697	0	0	0	0.0217391	Brite Hierarchies	Protein families: metabolism	Glycosyltransferases [BR:ko01003]	tuaC; teichuronic acid biosynthesis glycosyltransferase TuaC [EC:2.4.-.-]
K16703	0	0	0	0.0217391	Brite Hierarchies	Protein families: metabolism	Glycosyltransferases [BR:ko01003]	wcaL, amsK; colanic acid/amylovoran biosynthesis glycosyltransferase [EC:2.4.-.-]
K16898	0	0	0	0.0217391	Brite Hierarchies	Protein families: genetic information processing	DNA repair and recombination proteins [BR:ko03400]	addA; ATP-dependent helicase/nuclease subunit A [EC:3.1.-.- 3.6.4.12]
K17290	0	0	0	0.0217391	Brite Hierarchies	Protein families: signaling and cellular processes	Exosome [BR:ko04147]	HTATIP2; oxidoreductase [EC:1.1.1.-]
K17662	0	0	0	0.0217391	Brite Hierarchies	Protein families: genetic information processing	Mitochondrial biogenesis [BR:ko03029]	CBP3, UQCC; cytochrome b pre-mRNA-processing protein 3
K17675	0	0	0	0.0217391	Brite Hierarchies	Protein families: genetic information processing	Mitochondrial biogenesis [BR:ko03029]	SUPV3L1, SUV3; ATP-dependent RNA helicase SUPV3L1/SUV3 [EC:3.6.4.13]
K18220	0	0	0	0.0217391	Brite Hierarchies	Protein families: signaling and cellular processes	Antimicrobial resistance genes [BR:ko01504]	tetM, tetO; ribosomal protection tetracycline resistance protein
K18480	0	0	0	0.0217391	Brite Hierarchies	Protein families: signaling and cellular processes	Transporters [BR:ko02000]	linN; cholesterol transport system auxiliary component
K18707	0	0	0	0.0217391	Brite Hierarchies	Protein families: genetic information processing	Transfer RNA biogenesis [BR:ko03016]	mtaB; threonylcarbamoyladenosine tRNA methylthiotransferase MtaB [EC:2.8.4.5]
K18905	0	0	0	0.0217391	Brite Hierarchies	Protein families: genetic information processing	Transcription factors [BR:ko03000]	ameR, rmiR; TetR/AcrR family transcriptional regulator, repressor of the ameABC operon
K18954	0	0	0	0.0217391	Brite Hierarchies	Protein families: genetic information processing	Transcription factors [BR:ko03000]	pobR; AraC family transcriptional regulator, transcriptional activator of pobA
K19304	0	0	0	0.0217391	Brite Hierarchies	Protein families: metabolism	Peptidases [BR:ko01002]	mepM; murein DD-endopeptidase [EC:3.4.24.-]
K19591	0	0	0	0.0217391	Brite Hierarchies	Protein families: genetic information processing	Transcription factors [BR:ko03000]	cueR; MerR family transcriptional regulator, copper efflux regulator
K19707	0	0	0	0.0217391	Brite Hierarchies	Protein families: genetic information processing	Transcription machinery [BR:ko03021]	rsbQ; sigma-B regulation protein RsbQ
K20110	0	0	0	0.0217391	Brite Hierarchies	Protein families: metabolism	Peptidases [BR:ko01002]	JAMM1; desampylase [EC:3.4.19.15]
K21034	0	0	0	0.0217391	Brite Hierarchies	Protein families: metabolism	Cytochrome P450 [BR:ko00199]	virH2, CYP104; cytochrome P450 family 104
K21470	0	0	0	0.0217391	Brite Hierarchies	Protein families: metabolism	Peptidases [BR:ko01002]	ycbB; L,D-transpeptidase YcbB
K21472	0	0	0	0.0217391	Brite Hierarchies	Protein families: metabolism	Peptidases [BR:ko01002]	lytH; peptidoglycan LD-endopeptidase LytH [EC:3.4.-.-]
K21498	0	0	0	0.0217391	Brite Hierarchies	Protein families: signaling and cellular processes	Prokaryotic defense system [BR:ko02048]	higA-1; antitoxin HigA-1
K22042	0	0	0	0.0217391	Brite Hierarchies	Protein families: genetic information processing	Transcription factors [BR:ko03000]	hlyU; ArsR family transcriptional regulator, virulence genes transcriptional regulator
K22074	0	0	0	0.0217391	Brite Hierarchies	Protein families: genetic information processing	Mitochondrial biogenesis [BR:ko03029]	NFU1, HIRIP5; NFU1 iron-sulfur cluster scaffold homolog, mitochondrial
K22684	0	0	0	0.0217391	Brite Hierarchies	Protein families: metabolism	Peptidases [BR:ko01002]	MCA1; metacaspase-1 [EC:3.4.22.-]
K01318	0	0	0	0.0217391	Cellular Processes	Cellular community - prokaryotes	Quorum sensing [PATH:ko02024]	sspA; glutamyl endopeptidase [EC:3.4.21.19]
K02651	0	0	0	0.0217391	Cellular Processes	Cell growth and death	Cell cycle - Caulobacter [PATH:ko04112]	flp, pilA; pilus assembly protein Flp/PilA
K03566	0	0	0	0.0217391	Cellular Processes	Cellular community - prokaryotes	Biofilm formation - Escherichia coli [PATH:ko02026]	gcvA; LysR family transcriptional regulator, glycine cleavage system transcriptional activator
K03589	0	0	0	0.0217391	Cellular Processes	Cell growth and death	Cell cycle - Caulobacter [PATH:ko04112]	ftsQ; cell division protein FtsQ
K03590	0	0	0	0.0217391	Cellular Processes	Cell growth and death	Cell cycle - Caulobacter [PATH:ko04112]	ftsA; cell division protein FtsA
K04335	0	0	0	0.0217391	Cellular Processes	Cellular community - prokaryotes	Biofilm formation - Escherichia coli [PATH:ko02026]	csgB; minor curlin subunit
K08139	0	0	0	0.0217391	Cellular Processes	Cell growth and death	Meiosis - yeast [PATH:ko04113]	HXT; MFS transporter, SP family, sugar:H+ symporter
K09823	0	0	0	0.0217391	Cellular Processes	Cellular community - prokaryotes	Quorum sensing [PATH:ko02024]	zur; Fur family transcriptional regulator, zinc uptake regulator
K13237	0	0	0	0.0217391	Cellular Processes	Transport and catabolism	Peroxisome [PATH:ko04146]	DECR2; peroxisomal 2,4-dienoyl-CoA reductase [EC:1.3.1.34]
K13581	0	0	0	0.0217391	Cellular Processes	Cell growth and death	Cell cycle - Caulobacter [PATH:ko04112]	ccrM; modification methylase [EC:2.1.1.72]
K13592	0	0	0	0.0217391	Cellular Processes	Cell growth and death	Cell cycle - Caulobacter [PATH:ko04112]	rcdA; regulator of CtrA degradation
K16554	0	0	0	0.0217391	Cellular Processes	Cellular community - prokaryotes	Biofilm formation - Vibrio cholerae [PATH:ko05111]	exoP, vpsO; polysaccharide biosynthesis transport protein
K18139	0	0	0	0.0217391	Cellular Processes	Cellular community - prokaryotes	Quorum sensing [PATH:ko02024]	oprM, emhC, ttgC, cusC, adeK, smeF, mtrE, cmeC, gesC; outer membrane protein, multidrug efflux system
K20268	0	0	0	0.0217391	Cellular Processes	Cellular community - prokaryotes	Quorum sensing [PATH:ko02024]	rhiA; rhizosphere induced protein
K03406	0	0	0	0.0217391	Environmental Information Processing	Signal transduction	Two-component system [PATH:ko02020]	mcp; methyl-accepting chemotaxis protein
K00373	0	0	0	0.0217391	Environmental Information Processing	Signal transduction	Two-component system [PATH:ko02020]	narJ, narW; nitrate reductase molybdenum cofactor assembly chaperone NarJ/NarW
K00575	0	0	0	0.0217391	Environmental Information Processing	Signal transduction	Two-component system [PATH:ko02020]	cheR; chemotaxis protein methyltransferase CheR [EC:2.1.1.80]
K01991	0	0	0	0.0217391	Environmental Information Processing	Signal transduction	Two-component system [PATH:ko02020]	wza, gfcE; polysaccharide biosynthesis/export protein
K02193	0	0	0	0.0217391	Environmental Information Processing	Membrane transport	ABC transporters [PATH:ko02010]	ccmA; heme exporter protein A [EC:7.6.2.5]
K02194	0	0	0	0.0217391	Environmental Information Processing	Membrane transport	ABC transporters [PATH:ko02010]	ccmB; heme exporter protein B
K02195	0	0	0	0.0217391	Environmental Information Processing	Membrane transport	ABC transporters [PATH:ko02010]	ccmC; heme exporter protein C
K02784	0	0	0	0.0217391	Environmental Information Processing	Membrane transport	Phosphotransferase system (PTS) [PATH:ko02060]	PTS-HPR.PTSH, ptsH; phosphocarrier protein HPr
K03092	0	0	0	0.0217391	Environmental Information Processing	Signal transduction	Two-component system [PATH:ko02020]	rpoN; RNA polymerase sigma-54 factor
K03195	0	0	0	0.0217391	Environmental Information Processing	Membrane transport	Bacterial secretion system [PATH:ko03070]	virB10, lvhB10; type IV secretion system protein VirB10
K03197	0	0	0	0.0217391	Environmental Information Processing	Membrane transport	Bacterial secretion system [PATH:ko03070]	virB2, lvhB2; type IV secretion system protein VirB2
K03198	0	0	0	0.0217391	Environmental Information Processing	Membrane transport	Bacterial secretion system [PATH:ko03070]	virB3, lvhB3; type IV secretion system protein VirB3
K03199	0	0	0	0.0217391	Environmental Information Processing	Membrane transport	Bacterial secretion system [PATH:ko03070]	virB4, lvhB4; type IV secretion system protein VirB4 [EC:7.4.2.8]
K03201	0	0	0	0.0217391	Environmental Information Processing	Membrane transport	Bacterial secretion system [PATH:ko03070]	virB6, lvhB6; type IV secretion system protein VirB6
K03204	0	0	0	0.0217391	Environmental Information Processing	Membrane transport	Bacterial secretion system [PATH:ko03070]	virB9, lvhB9; type IV secretion system protein VirB9
K03407	0	0	0	0.0217391	Environmental Information Processing	Signal transduction	Two-component system [PATH:ko02020]	cheA; two-component system, chemotaxis family, sensor kinase CheA [EC:2.7.13.3]
K03412	0	0	0	0.0217391	Environmental Information Processing	Signal transduction	Two-component system [PATH:ko02020]	cheB; two-component system, chemotaxis family, protein-glutamate methylesterase/glutaminase [EC:3.1.1.61 3.5.1.44]
K03413	0	0	0	0.0217391	Environmental Information Processing	Signal transduction	Two-component system [PATH:ko02020]	cheY; two-component system, chemotaxis family, chemotaxis protein CheY
K06046	0	0	0	0.0217391	Environmental Information Processing	Signal transduction	Two-component system [PATH:ko02020]	luxE; long-chain-fatty-acid---luciferin-component ligase [EC:6.2.1.19]
K06861	0	0	0	0.0217391	Environmental Information Processing	Membrane transport	ABC transporters [PATH:ko02010]	lptB; lipopolysaccharide export system ATP-binding protein [EC:3.6.3.-]
K07091	0	0	0	0.0217391	Environmental Information Processing	Membrane transport	ABC transporters [PATH:ko02010]	lptF; lipopolysaccharide export system permease protein
K07637	0	0	0	0.0217391	Environmental Information Processing	Signal transduction	Two-component system [PATH:ko02020]	phoQ; two-component system, OmpR family, sensor histidine kinase PhoQ [EC:2.7.13.3]
K07654	0	0	0	0.0217391	Environmental Information Processing	Signal transduction	Two-component system [PATH:ko02020]	mtrB; two-component system, OmpR family, sensor histidine kinase MtrB [EC:2.7.13.3]
K07657	0	0	0	0.0217391	Environmental Information Processing	Signal transduction	Two-component system [PATH:ko02020]	phoB; two-component system, OmpR family, phosphate regulon response regulator PhoB
K07705	0	0	0	0.0217391	Environmental Information Processing	Signal transduction	Two-component system [PATH:ko02020]	lytT, lytR; two-component system, LytTR family, response regulator LytT
K07708	0	0	0	0.0217391	Environmental Information Processing	Signal transduction	Two-component system [PATH:ko02020]	glnL, ntrB; two-component system, NtrC family, nitrogen regulation sensor histidine kinase GlnL [EC:2.7.13.3]
K07712	0	0	0	0.0217391	Environmental Information Processing	Signal transduction	Two-component system [PATH:ko02020]	glnG, ntrC; two-component system, NtrC family, nitrogen regulation response regulator GlnG
K08083	0	0	0	0.0217391	Environmental Information Processing	Signal transduction	Two-component system [PATH:ko02020]	algR; two-component system, LytTR family, response regulator AlgR
K08484	0	0	0	0.0217391	Environmental Information Processing	Membrane transport	Phosphotransferase system (PTS) [PATH:ko02060]	PTS-EI.PTSP, ptsP; phosphotransferase system, enzyme I, PtsP [EC:2.7.3.9]
K08738	0	0	0	0.0217391	Environmental Information Processing	Signal transduction	Two-component system [PATH:ko02020]	CYC; cytochrome c
K09808	0	0	0	0.0217391	Environmental Information Processing	Membrane transport	ABC transporters [PATH:ko02010]	lolC_E; lipoprotein-releasing system permease protein
K09810	0	0	0	0.0217391	Environmental Information Processing	Membrane transport	ABC transporters [PATH:ko02010]	lolD; lipoprotein-releasing system ATP-binding protein [EC:3.6.3.-]
K10125	0	0	0	0.0217391	Environmental Information Processing	Signal transduction	Two-component system [PATH:ko02020]	dctB; two-component system, NtrC family, C4-dicarboxylate transport sensor histidine kinase DctB [EC:2.7.13.3]
K11443	0	0	0	0.0217391	Environmental Information Processing	Signal transduction	Two-component system [PATH:ko02020]	divK; two-component system, cell cycle response regulator DivK
K11720	0	0	0	0.0217391	Environmental Information Processing	Membrane transport	ABC transporters [PATH:ko02010]	lptG; lipopolysaccharide export system permease protein
K12340	0	0	0	0.0217391	Environmental Information Processing	Membrane transport	Bacterial secretion system [PATH:ko03070]	tolC; outer membrane protein
K13584	0	0	0	0.0217391	Environmental Information Processing	Signal transduction	Two-component system [PATH:ko02020]	ctrA; two-component system, cell cycle response regulator CtrA
K13588	0	0	0	0.0217391	Environmental Information Processing	Signal transduction	Two-component system [PATH:ko02020]	chpT; histidine phosphotransferase ChpT
K13589	0	0	0	0.0217391	Environmental Information Processing	Signal transduction	Two-component system [PATH:ko02020]	cpdR; two-component system, cell cycle response regulator CpdR
K13598	0	0	0	0.0217391	Environmental Information Processing	Signal transduction	Two-component system [PATH:ko02020]	ntrY; two-component system, NtrC family, nitrogen regulation sensor histidine kinase NtrY [EC:2.7.13.3]
K13599	0	0	0	0.0217391	Environmental Information Processing	Signal transduction	Two-component system [PATH:ko02020]	ntrX; two-component system, NtrC family, nitrogen regulation response regulator NtrX
K14980	0	0	0	0.0217391	Environmental Information Processing	Signal transduction	Two-component system [PATH:ko02020]	chvG; two-component system, OmpR family, sensor histidine kinase ChvG [EC:2.7.13.3]
K14981	0	0	0	0.0217391	Environmental Information Processing	Signal transduction	Two-component system [PATH:ko02020]	chvI; two-component system, OmpR family, response regulator ChvI
K14986	0	0	0	0.0217391	Environmental Information Processing	Signal transduction	Two-component system [PATH:ko02020]	fixL; two-component system, LuxR family, sensor kinase FixL [EC:2.7.13.3]
K14987	0	0	0	0.0217391	Environmental Information Processing	Signal transduction	Two-component system [PATH:ko02020]	fixJ; two-component system, LuxR family, response regulator FixJ
K15011	0	0	0	0.0217391	Environmental Information Processing	Signal transduction	Two-component system [PATH:ko02020]	regB, regS, actS; two-component system, sensor histidine kinase RegB [EC:2.7.13.3]
K15012	0	0	0	0.0217391	Environmental Information Processing	Signal transduction	Two-component system [PATH:ko02020]	regA, regR, actR; two-component system, response regulator RegA
K01878	0	0	0	0.0217391	Genetic Information Processing	Translation	Aminoacyl-tRNA biosynthesis [PATH:ko00970]	glyQ; glycyl-tRNA synthetase alpha chain [EC:6.1.1.14]
K01879	0	0	0	0.0217391	Genetic Information Processing	Translation	Aminoacyl-tRNA biosynthesis [PATH:ko00970]	glyS; glycyl-tRNA synthetase beta chain [EC:6.1.1.14]
K02339	0	0	0	0.0217391	Genetic Information Processing	Replication and repair	DNA replication [PATH:ko03030]	holC; DNA polymerase III subunit chi [EC:2.7.7.7]
K02970	0	0	0	0.0217391	Genetic Information Processing	Translation	Ribosome [PATH:ko03010]	RP-S21, MRPS21, rpsU; small subunit ribosomal protein S21
K03071	0	0	0	0.0217391	Genetic Information Processing	Folding, sorting and degradation	Protein export [PATH:ko03060]	secB; preprotein translocase subunit SecB
K03555	0	0	0	0.0217391	Genetic Information Processing	Replication and repair	Mismatch repair [PATH:ko03430]	mutS; DNA mismatch repair protein MutS
K03572	0	0	0	0.0217391	Genetic Information Processing	Replication and repair	Mismatch repair [PATH:ko03430]	mutL; DNA mismatch repair protein MutL
K03666	0	0	0	0.0217391	Genetic Information Processing	Folding, sorting and degradation	RNA degradation [PATH:ko03018]	hfq; host factor-I protein
K07462	0	0	0	0.0217391	Genetic Information Processing	Replication and repair	Base excision repair [PATH:ko03410]	recJ; single-stranded-DNA-specific exonuclease [EC:3.1.-.-]
K08311	0	0	0	0.0217391	Genetic Information Processing	Folding, sorting and degradation	RNA degradation [PATH:ko03018]	nudH; putative (di)nucleoside polyphosphate hydrolase [EC:3.6.1.-]
K09759	0	0	0	0.0217391	Genetic Information Processing	Translation	Aminoacyl-tRNA biosynthesis [PATH:ko00970]	aspC, aspS; nondiscriminating aspartyl-tRNA synthetase [EC:6.1.1.23]
K10747	0	0	0	0.0217391	Genetic Information Processing	Replication and repair	DNA replication [PATH:ko03030]	LIG1; DNA ligase 1 [EC:6.5.1.1 6.5.1.6 6.5.1.7]
K11927	0	0	0	0.0217391	Genetic Information Processing	Folding, sorting and degradation	RNA degradation [PATH:ko03018]	rhlE; ATP-dependent RNA helicase RhlE [EC:3.6.4.13]
K12573	0	0	0	0.0217391	Genetic Information Processing	Folding, sorting and degradation	RNA degradation [PATH:ko03018]	rnr, vacB; ribonuclease R [EC:3.1.13.1]
K13525	0	0	0	0.0217391	Genetic Information Processing	Folding, sorting and degradation	Protein processing in endoplasmic reticulum [PATH:ko04141]	VCP, CDC48; transitional endoplasmic reticulum ATPase
K01354	0	0	0	0.0217391	Human Diseases	Infectious disease: parasitic	Chagas disease (American trypanosomiasis) [PATH:ko05142]	ptrB; oligopeptidase B [EC:3.4.21.83]
K03585	0	0	0	0.0217391	Human Diseases	Drug resistance: antimicrobial	beta-Lactam resistance [PATH:ko01501]	acrA, mexA, adeI, smeD, mtrC, cmeA; membrane fusion protein, multidrug efflux system
K08218	0	0	0	0.0217391	Human Diseases	Drug resistance: antimicrobial	beta-Lactam resistance [PATH:ko01501]	ampG; MFS transporter, PAT family, beta-lactamase induction signal transducer AmpG
K17837	0	0	0	0.0217391	Human Diseases	Drug resistance: antimicrobial	beta-Lactam resistance [PATH:ko01501]	bla2, blm, ccrA, blaB; metallo-beta-lactamase class B [EC:3.5.2.6]
K18138	0	0	0	0.0217391	Human Diseases	Drug resistance: antimicrobial	beta-Lactam resistance [PATH:ko01501]	acrB, mexB, adeJ, smeE, mtrD, cmeB; multidrug efflux pump
K00075	0	0	0	0.0217391	Metabolism	Carbohydrate metabolism	Amino sugar and nucleotide sugar metabolism [PATH:ko00520]	murB; UDP-N-acetylmuramate dehydrogenase [EC:1.3.1.98]
K03638	0	0	0	0.0217391	Metabolism	Metabolism of cofactors and vitamins	Folate biosynthesis [PATH:ko00790]	moaB; molybdopterin adenylyltransferase [EC:2.7.7.75]
K11752	0	0	0	0.0217391	Metabolism	Metabolism of cofactors and vitamins	Riboflavin metabolism [PATH:ko00740]	ribD; diaminohydroxyphosphoribosylaminopyrimidine deaminase / 5-amino-6-(5-phosphoribosylamino)uracil reductase [EC:3.5.4.26 1.1.1.193]
K00008	0	0	0	0.0217391	Metabolism	Carbohydrate metabolism	Pentose and glucuronate interconversions [PATH:ko00040]	SORD, gutB; L-iditol 2-dehydrogenase [EC:1.1.1.14]
K00015	0	0	0	0.0217391	Metabolism	Carbohydrate metabolism	Glyoxylate and dicarboxylate metabolism [PATH:ko00630]	gyaR, GOR1; glyoxylate reductase [EC:1.1.1.26]
K00019	0	0	0	0.0217391	Metabolism	Carbohydrate metabolism	Butanoate metabolism [PATH:ko00650]	E1.1.1.30, bdh; 3-hydroxybutyrate dehydrogenase [EC:1.1.1.30]
K00023	0	0	0	0.0217391	Metabolism	Carbohydrate metabolism	Glyoxylate and dicarboxylate metabolism [PATH:ko00630]	phbB; acetoacetyl-CoA reductase [EC:1.1.1.36]
K00031	0	0	0	0.0217391	Metabolism	Carbohydrate metabolism	Citrate cycle (TCA cycle) [PATH:ko00020]	IDH1, IDH2, icd; isocitrate dehydrogenase [EC:1.1.1.42]
K00121	0	0	0	0.0217391	Metabolism	Carbohydrate metabolism	Glycolysis / Gluconeogenesis [PATH:ko00010]	frmA, ADH5, adhC; S-(hydroxymethyl)glutathione dehydrogenase / alcohol dehydrogenase [EC:1.1.1.284 1.1.1.1]
K00151	0	0	0	0.0217391	Metabolism	Amino acid metabolism	Tyrosine metabolism [PATH:ko00350]	hpaE, hpcC; 5-carboxymethyl-2-hydroxymuconic-semialdehyde dehydrogenase [EC:1.2.1.60]
K00166	0	0	0	0.0217391	Metabolism	Carbohydrate metabolism	Propanoate metabolism [PATH:ko00640]	BCKDHA, bkdA1; 2-oxoisovalerate dehydrogenase E1 component alpha subunit [EC:1.2.4.4]
K00167	0	0	0	0.0217391	Metabolism	Carbohydrate metabolism	Propanoate metabolism [PATH:ko00640]	BCKDHB, bkdA2; 2-oxoisovalerate dehydrogenase E1 component beta subunit [EC:1.2.4.4]
K00220	0	0	0	0.0217391	Metabolism	Amino acid metabolism	Phenylalanine, tyrosine and tryptophan biosynthesis [PATH:ko00400]	tyrC; cyclohexadieny/prephenate dehydrogenase [EC:1.3.1.43 1.3.1.12]
K00227	0	0	0	0.0217391	Metabolism	Lipid metabolism	Steroid biosynthesis [PATH:ko00100]	SC5DL, ERG3; Delta7-sterol 5-desaturase [EC:1.14.19.20]
K00228	0	0	0	0.0217391	Metabolism	Metabolism of cofactors and vitamins	Porphyrin and chlorophyll metabolism [PATH:ko00860]	CPOX, hemF; coproporphyrinogen III oxidase [EC:1.3.3.3]
K00253	0	0	0	0.0217391	Metabolism	Amino acid metabolism	Valine, leucine and isoleucine degradation [PATH:ko00280]	IVD, ivd; isovaleryl-CoA dehydrogenase [EC:1.3.8.4]
K00254	0	0	0	0.0217391	Metabolism	Nucleotide metabolism	Pyrimidine metabolism [PATH:ko00240]	DHODH, pyrD; dihydroorotate dehydrogenase [EC:1.3.5.2]
K00273	0	0	0	0.0217391	Metabolism	Amino acid metabolism	Glycine, serine and threonine metabolism [PATH:ko00260]	DAO, aao; D-amino-acid oxidase [EC:1.4.3.3]
K00282	0	0	0	0.0217391	Metabolism	Carbohydrate metabolism	Glyoxylate and dicarboxylate metabolism [PATH:ko00630]	gcvPA; glycine dehydrogenase subunit 1 [EC:1.4.4.2]
K00283	0	0	0	0.0217391	Metabolism	Carbohydrate metabolism	Glyoxylate and dicarboxylate metabolism [PATH:ko00630]	gcvPB; glycine dehydrogenase subunit 2 [EC:1.4.4.2]
K00370	0	0	0	0.0217391	Metabolism	Energy metabolism	Nitrogen metabolism [PATH:ko00910]	narG, narZ, nxrA; nitrate reductase / nitrite oxidoreductase, alpha subunit [EC:1.7.5.1 1.7.99.-]
K00371	0	0	0	0.0217391	Metabolism	Energy metabolism	Nitrogen metabolism [PATH:ko00910]	narH, narY, nxrB; nitrate reductase / nitrite oxidoreductase, beta subunit [EC:1.7.5.1 1.7.99.-]
K00374	0	0	0	0.0217391	Metabolism	Energy metabolism	Nitrogen metabolism [PATH:ko00910]	narI, narV; nitrate reductase gamma subunit [EC:1.7.5.1 1.7.99.-]
K00381	0	0	0	0.0217391	Metabolism	Energy metabolism	Sulfur metabolism [PATH:ko00920]	cysI; sulfite reductase (NADPH) hemoprotein beta-component [EC:1.8.1.2]
K00383	0	0	0	0.0217391	Metabolism	Metabolism of other amino acids	Glutathione metabolism [PATH:ko00480]	GSR, gor; glutathione reductase (NADPH) [EC:1.8.1.7]
K00404	0	0	0	0.0217391	Metabolism	Energy metabolism	Oxidative phosphorylation [PATH:ko00190]	ccoN; cytochrome c oxidase cbb3-type subunit I [EC:1.9.3.1]
K00405	0	0	0	0.0217391	Metabolism	Energy metabolism	Oxidative phosphorylation [PATH:ko00190]	ccoO; cytochrome c oxidase cbb3-type subunit II
K00406	0	0	0	0.0217391	Metabolism	Energy metabolism	Oxidative phosphorylation [PATH:ko00190]	ccoP; cytochrome c oxidase cbb3-type subunit III
K00407	0	0	0	0.0217391	Metabolism	Energy metabolism	Oxidative phosphorylation [PATH:ko00190]	ccoQ; cytochrome c oxidase cbb3-type subunit IV
K00411	0	0	0	0.0217391	Metabolism	Energy metabolism	Oxidative phosphorylation [PATH:ko00190]	UQCRFS1, RIP1, petA; ubiquinol-cytochrome c reductase iron-sulfur subunit [EC:7.1.1.8]
K00412	0	0	0	0.0217391	Metabolism	Energy metabolism	Oxidative phosphorylation [PATH:ko00190]	CYTB, petB; ubiquinol-cytochrome c reductase cytochrome b subunit
K00413	0	0	0	0.0217391	Metabolism	Energy metabolism	Oxidative phosphorylation [PATH:ko00190]	CYC1, CYT1, petC; ubiquinol-cytochrome c reductase cytochrome c1 subunit
K00463	0	0	0	0.0217391	Metabolism	Amino acid metabolism	Tryptophan metabolism [PATH:ko00380]	IDO, INDO; indoleamine 2,3-dioxygenase [EC:1.13.11.52]
K00472	0	0	0	0.0217391	Metabolism	Amino acid metabolism	Arginine and proline metabolism [PATH:ko00330]	P4HA; prolyl 4-hydroxylase [EC:1.14.11.2]
K00643	0	0	0	0.0217391	Metabolism	Amino acid metabolism	Glycine, serine and threonine metabolism [PATH:ko00260]	E2.3.1.37, ALAS; 5-aminolevulinate synthase [EC:2.3.1.37]
K00673	0	0	0	0.0217391	Metabolism	Amino acid metabolism	Arginine and proline metabolism [PATH:ko00330]	astA; arginine N-succinyltransferase [EC:2.3.1.109]
K00681	0	0	0	0.0217391	Metabolism	Metabolism of other amino acids	Taurine and hypotaurine metabolism [PATH:ko00430]	ggt; gamma-glutamyltranspeptidase / glutathione hydrolase [EC:2.3.2.2 3.4.19.13]
K00756	0	0	0	0.0217391	Metabolism	Nucleotide metabolism	Pyrimidine metabolism [PATH:ko00240]	pdp; pyrimidine-nucleoside phosphorylase [EC:2.4.2.2]
K00799	0	0	0	0.0217391	Metabolism	Metabolism of other amino acids	Glutathione metabolism [PATH:ko00480]	GST, gst; glutathione S-transferase [EC:2.5.1.18]
K00857	0	0	0	0.0217391	Metabolism	Nucleotide metabolism	Pyrimidine metabolism [PATH:ko00240]	tdk, TK; thymidine kinase [EC:2.7.1.21]
K00971	0	0	0	0.0217391	Metabolism	Carbohydrate metabolism	Fructose and mannose metabolism [PATH:ko00051]	manC, cpsB; mannose-1-phosphate guanylyltransferase [EC:2.7.7.13]
K00992	0	0	0	0.0217391	Metabolism	Carbohydrate metabolism	Amino sugar and nucleotide sugar metabolism [PATH:ko00520]	murU; N-acetyl-alpha-D-muramate 1-phosphate uridylyltransferase [EC:2.7.7.99]
K01008	0	0	0	0.0217391	Metabolism	Metabolism of other amino acids	Selenocompound metabolism [PATH:ko00450]	selD, SEPHS; selenide, water dikinase [EC:2.7.9.3]
K01048	0	0	0	0.0217391	Metabolism	Lipid metabolism	Glycerophospholipid metabolism [PATH:ko00564]	pldB; lysophospholipase [EC:3.1.1.5]
K01054	0	0	0	0.0217391	Metabolism	Lipid metabolism	Glycerolipid metabolism [PATH:ko00561]	MGLL; acylglycerol lipase [EC:3.1.1.23]
K01070	0	0	0	0.0217391	Metabolism	Energy metabolism	Methane metabolism [PATH:ko00680]	frmB, ESD, fghA; S-formylglutathione hydrolase [EC:3.1.2.12]
K01079	0	0	0	0.0217391	Metabolism	Energy metabolism	Methane metabolism [PATH:ko00680]	serB, PSPH; phosphoserine phosphatase [EC:3.1.3.3]
K01212	0	0	0	0.0217391	Metabolism	Carbohydrate metabolism	Starch and sucrose metabolism [PATH:ko00500]	sacC, levB; levanase [EC:3.2.1.65]
K01241	0	0	0	0.0217391	Metabolism	Nucleotide metabolism	Purine metabolism [PATH:ko00230]	amn; AMP nucleosidase [EC:3.2.2.4]
K01478	0	0	0	0.0217391	Metabolism	Amino acid metabolism	Arginine biosynthesis [PATH:ko00220]	arcA; arginine deiminase [EC:3.5.3.6]
K01484	0	0	0	0.0217391	Metabolism	Amino acid metabolism	Arginine and proline metabolism [PATH:ko00330]	astB; succinylarginine dihydrolase [EC:3.5.3.23]
K01493	0	0	0	0.0217391	Metabolism	Nucleotide metabolism	Pyrimidine metabolism [PATH:ko00240]	comEB; dCMP deaminase [EC:3.5.4.12]
K01523	0	0	0	0.0217391	Metabolism	Amino acid metabolism	Histidine metabolism [PATH:ko00340]	hisE; phosphoribosyl-ATP pyrophosphohydrolase [EC:3.6.1.31]
K01581	0	0	0	0.0217391	Metabolism	Amino acid metabolism	Arginine and proline metabolism [PATH:ko00330]	E4.1.1.17, ODC1, speC, speF; ornithine decarboxylase [EC:4.1.1.17]
K01589	0	0	0	0.0217391	Metabolism	Nucleotide metabolism	Purine metabolism [PATH:ko00230]	purK; 5-(carboxyamino)imidazole ribonucleotide synthase [EC:6.3.4.18]
K01610	0	0	0	0.0217391	Metabolism	Carbohydrate metabolism	Glycolysis / Gluconeogenesis [PATH:ko00010]	E4.1.1.49, pckA; phosphoenolpyruvate carboxykinase (ATP) [EC:4.1.1.49]
K01611	0	0	0	0.0217391	Metabolism	Amino acid metabolism	Cysteine and methionine metabolism [PATH:ko00270]	speD, AMD1; S-adenosylmethionine decarboxylase [EC:4.1.1.50]
K01623	0	0	0	0.0217391	Metabolism	Carbohydrate metabolism	Glycolysis / Gluconeogenesis [PATH:ko00010]	ALDO; fructose-bisphosphate aldolase, class I [EC:4.1.2.13]
K01676	0	0	0	0.0217391	Metabolism	Carbohydrate metabolism	Citrate cycle (TCA cycle) [PATH:ko00020]	E4.2.1.2A, fumA, fumB; fumarate hydratase, class I [EC:4.2.1.2]
K01770	0	0	0	0.0217391	Metabolism	Metabolism of terpenoids and polyketides	Terpenoid backbone biosynthesis [PATH:ko00900]	ispF; 2-C-methyl-D-erythritol 2,4-cyclodiphosphate synthase [EC:4.6.1.12]
K01800	0	0	0	0.0217391	Metabolism	Amino acid metabolism	Tyrosine metabolism [PATH:ko00350]	maiA, GSTZ1; maleylacetoacetate isomerase [EC:5.2.1.2]
K01962	0	0	0	0.0217391	Metabolism	Carbohydrate metabolism	Pyruvate metabolism [PATH:ko00620]	accA; acetyl-CoA carboxylase carboxyl transferase subunit alpha [EC:6.4.1.2 2.1.3.15]
K01965	0	0	0	0.0217391	Metabolism	Carbohydrate metabolism	Glyoxylate and dicarboxylate metabolism [PATH:ko00630]	PCCA, pccA; propionyl-CoA carboxylase alpha chain [EC:6.4.1.3]
K01968	0	0	0	0.0217391	Metabolism	Amino acid metabolism	Valine, leucine and isoleucine degradation [PATH:ko00280]	E6.4.1.4A; 3-methylcrotonyl-CoA carboxylase alpha subunit [EC:6.4.1.4]
K02133	0	0	0	0.0217391	Metabolism	Energy metabolism	Oxidative phosphorylation [PATH:ko00190]	ATPeF1B, ATP5B, ATP2; F-type H+-transporting ATPase subunit beta [EC:7.1.2.2]
K02204	0	0	0	0.0217391	Metabolism	Amino acid metabolism	Glycine, serine and threonine metabolism [PATH:ko00260]	thrB2; homoserine kinase type II [EC:2.7.1.39]
K02258	0	0	0	0.0217391	Metabolism	Energy metabolism	Oxidative phosphorylation [PATH:ko00190]	COX11, ctaG; cytochrome c oxidase assembly protein subunit 11
K02261	0	0	0	0.0217391	Metabolism	Energy metabolism	Oxidative phosphorylation [PATH:ko00190]	COX2; cytochrome c oxidase subunit 2
K02297	0	0	0	0.0217391	Metabolism	Energy metabolism	Oxidative phosphorylation [PATH:ko00190]	cyoA; cytochrome o ubiquinol oxidase subunit II [EC:7.1.1.3]
K02298	0	0	0	0.0217391	Metabolism	Energy metabolism	Oxidative phosphorylation [PATH:ko00190]	cyoB; cytochrome o ubiquinol oxidase subunit I [EC:7.1.1.3]
K02299	0	0	0	0.0217391	Metabolism	Energy metabolism	Oxidative phosphorylation [PATH:ko00190]	cyoC; cytochrome o ubiquinol oxidase subunit III
K02300	0	0	0	0.0217391	Metabolism	Energy metabolism	Oxidative phosphorylation [PATH:ko00190]	cyoD; cytochrome o ubiquinol oxidase subunit IV
K02371	0	0	0	0.0217391	Metabolism	Lipid metabolism	Fatty acid biosynthesis [PATH:ko00061]	fabK; enoyl-[acyl-carrier protein] reductase II [EC:1.3.1.9]
K02472	0	0	0	0.0217391	Metabolism	Carbohydrate metabolism	Amino sugar and nucleotide sugar metabolism [PATH:ko00520]	wecC; UDP-N-acetyl-D-mannosaminuronic acid dehydrogenase [EC:1.1.1.336]
K02474	0	0	0	0.0217391	Metabolism	Carbohydrate metabolism	Amino sugar and nucleotide sugar metabolism [PATH:ko00520]	wbpO; UDP-N-acetyl-D-galactosamine dehydrogenase [EC:1.1.1.-]
K02502	0	0	0	0.0217391	Metabolism	Amino acid metabolism	Histidine metabolism [PATH:ko00340]	hisZ; ATP phosphoribosyltransferase regulatory subunit
K02523	0	0	0	0.0217391	Metabolism	Metabolism of terpenoids and polyketides	Terpenoid backbone biosynthesis [PATH:ko00900]	ispB; octaprenyl-diphosphate synthase [EC:2.5.1.90]
K02770	0	0	0	0.0217391	Metabolism	Carbohydrate metabolism	Fructose and mannose metabolism [PATH:ko00051]	PTS-Fru-EIIC, fruA; PTS system, fructose-specific IIC component
K02793	0	0	0	0.0217391	Metabolism	Carbohydrate metabolism	Fructose and mannose metabolism [PATH:ko00051]	PTS-Man-EIIA, manX; PTS system, mannose-specific IIA component [EC:2.7.1.191]
K02798	0	0	0	0.0217391	Metabolism	Carbohydrate metabolism	Fructose and mannose metabolism [PATH:ko00051]	PTS-Mtl-EIIA, mtlA, cmtB; PTS system, mannitol-specific IIA component [EC:2.7.1.197]
K02800	0	0	0	0.0217391	Metabolism	Carbohydrate metabolism	Fructose and mannose metabolism [PATH:ko00051]	PTS-Mtl-EIIC, mtlA, cmtA; PTS system, mannitol-specific IIC component
K03185	0	0	0	0.0217391	Metabolism	Metabolism of cofactors and vitamins	Ubiquinone and other terpenoid-quinone biosynthesis [PATH:ko00130]	ubiH; 2-octaprenyl-6-methoxyphenol hydroxylase [EC:1.14.13.-]
K03335	0	0	0	0.0217391	Metabolism	Carbohydrate metabolism	Inositol phosphate metabolism [PATH:ko00562]	iolE; inosose dehydratase [EC:4.2.1.44]
K03342	0	0	0	0.0217391	Metabolism	Metabolism of cofactors and vitamins	Folate biosynthesis [PATH:ko00790]	pabBC; para-aminobenzoate synthetase / 4-amino-4-deoxychorismate lyase [EC:2.6.1.85 4.1.3.38]
K03474	0	0	0	0.0217391	Metabolism	Metabolism of cofactors and vitamins	Vitamin B6 metabolism [PATH:ko00750]	pdxJ; pyridoxine 5-phosphate synthase [EC:2.6.99.2]
K03743	0	0	0	0.0217391	Metabolism	Metabolism of cofactors and vitamins	Nicotinate and nicotinamide metabolism [PATH:ko00760]	pncC; nicotinamide-nucleotide amidase [EC:3.5.1.42]
K03814	0	0	0	0.0217391	Metabolism	Glycan biosynthesis and metabolism	Peptidoglycan biosynthesis [PATH:ko00550]	mtgA; monofunctional glycosyltransferase [EC:2.4.1.129]
K03821	0	0	0	0.0217391	Metabolism	Carbohydrate metabolism	Butanoate metabolism [PATH:ko00650]	phbC, phaC; polyhydroxyalkanoate synthase subunit PhaC [EC:2.3.1.-]
K03884	0	0	0	0.0217391	Metabolism	Energy metabolism	Oxidative phosphorylation [PATH:ko00190]	ND6; NADH-ubiquinone oxidoreductase chain 6 [EC:7.1.1.2]
K03937	0	0	0	0.0217391	Metabolism	Energy metabolism	Oxidative phosphorylation [PATH:ko00190]	NDUFS4; NADH dehydrogenase (ubiquinone) Fe-S protein 4
K03939	0	0	0	0.0217391	Metabolism	Energy metabolism	Oxidative phosphorylation [PATH:ko00190]	NDUFS6; NADH dehydrogenase (ubiquinone) Fe-S protein 6
K04092	0	0	0	0.0217391	Metabolism	Amino acid metabolism	Phenylalanine, tyrosine and tryptophan biosynthesis [PATH:ko00400]	tyrA1; chorismate mutase [EC:5.4.99.5]
K04780	0	0	0	0.0217391	Metabolism	Metabolism of terpenoids and polyketides	Biosynthesis of siderophore group nonribosomal peptides [PATH:ko01053]	dhbF; nonribosomal peptide synthetase DhbF
K05296	0	0	0	0.0217391	Metabolism	Lipid metabolism	Steroid hormone biosynthesis [PATH:ko00140]	E1.1.1.51; 3(or 17)beta-hydroxysteroid dehydrogenase [EC:1.1.1.51]
K05366	0	0	0	0.0217391	Metabolism	Glycan biosynthesis and metabolism	Peptidoglycan biosynthesis [PATH:ko00550]	mrcA; penicillin-binding protein 1A [EC:2.4.1.129 3.4.16.4]
K05575	0	0	0	0.0217391	Metabolism	Energy metabolism	Oxidative phosphorylation [PATH:ko00190]	ndhD; NAD(P)H-quinone oxidoreductase subunit 4 [EC:7.1.1.2]
K05579	0	0	0	0.0217391	Metabolism	Energy metabolism	Oxidative phosphorylation [PATH:ko00190]	ndhH; NAD(P)H-quinone oxidoreductase subunit H [EC:7.1.1.2]
K05917	0	0	0	0.0217391	Metabolism	Lipid metabolism	Steroid biosynthesis [PATH:ko00100]	CYP51; sterol 14alpha-demethylase [EC:1.14.14.154 1.14.15.36]
K05973	0	0	0	0.0217391	Metabolism	Carbohydrate metabolism	Butanoate metabolism [PATH:ko00650]	phaZ; poly(3-hydroxybutyrate) depolymerase [EC:3.1.1.75]
K06001	0	0	0	0.0217391	Metabolism	Amino acid metabolism	Glycine, serine and threonine metabolism [PATH:ko00260]	trpB; tryptophan synthase beta chain [EC:4.2.1.20]
K06131	0	0	0	0.0217391	Metabolism	Lipid metabolism	Glycerophospholipid metabolism [PATH:ko00564]	clsA_B; cardiolipin synthase A/B [EC:2.7.8.-]
K06134	0	0	0	0.0217391	Metabolism	Metabolism of cofactors and vitamins	Ubiquinone and other terpenoid-quinone biosynthesis [PATH:ko00130]	COQ7; 3-demethoxyubiquinol 3-hydroxylase [EC:1.14.99.60]
K06167	0	0	0	0.0217391	Metabolism	Metabolism of other amino acids	Phosphonate and phosphinate metabolism [PATH:ko00440]	phnP; phosphoribosyl 1,2-cyclic phosphate phosphodiesterase [EC:3.1.4.55]
K06443	0	0	0	0.0217391	Metabolism	Metabolism of terpenoids and polyketides	Carotenoid biosynthesis [PATH:ko00906]	lcyB, crtL1, crtY; lycopene beta-cyclase [EC:5.5.1.19]
K06447	0	0	0	0.0217391	Metabolism	Amino acid metabolism	Arginine and proline metabolism [PATH:ko00330]	astD; succinylglutamic semialdehyde dehydrogenase [EC:1.2.1.71]
K07031	0	0	0	0.0217391	Metabolism	Glycan biosynthesis and metabolism	Lipopolysaccharide biosynthesis [PATH:ko00540]	hddA; D-glycero-alpha-D-manno-heptose-7-phosphate kinase [EC:2.7.1.168]
K07102	0	0	0	0.0217391	Metabolism	Carbohydrate metabolism	Amino sugar and nucleotide sugar metabolism [PATH:ko00520]	amgK; N-acetylmuramate 1-kinase [EC:2.7.1.221]
K07173	0	0	0	0.0217391	Metabolism	Amino acid metabolism	Cysteine and methionine metabolism [PATH:ko00270]	luxS; S-ribosylhomocysteine lyase [EC:4.4.1.21]
K07516	0	0	0	0.0217391	Metabolism	Carbohydrate metabolism	Butanoate metabolism [PATH:ko00650]	fadN; 3-hydroxyacyl-CoA dehydrogenase [EC:1.1.1.35]
K08289	0	0	0	0.0217391	Metabolism	Nucleotide metabolism	Purine metabolism [PATH:ko00230]	purT; phosphoribosylglycinamide formyltransferase 2 [EC:2.1.2.2]
K08323	0	0	0	0.0217391	Metabolism	Carbohydrate metabolism	Pentose and glucuronate interconversions [PATH:ko00040]	rspA, manD; mannonate dehydratase [EC:4.2.1.8]
K08591	0	0	0	0.0217391	Metabolism	Lipid metabolism	Glycerolipid metabolism [PATH:ko00561]	plsY; acyl phosphate:glycerol-3-phosphate acyltransferase [EC:2.3.1.275]
K08678	0	0	0	0.0217391	Metabolism	Carbohydrate metabolism	Amino sugar and nucleotide sugar metabolism [PATH:ko00520]	UXS1, uxs; UDP-glucuronate decarboxylase [EC:4.1.1.35]
K08679	0	0	0	0.0217391	Metabolism	Carbohydrate metabolism	Amino sugar and nucleotide sugar metabolism [PATH:ko00520]	E5.1.3.6; UDP-glucuronate 4-epimerase [EC:5.1.3.6]
K08968	0	0	0	0.0217391	Metabolism	Amino acid metabolism	Cysteine and methionine metabolism [PATH:ko00270]	msrC; L-methionine (R)-S-oxide reductase [EC:1.8.4.14]
K09474	0	0	0	0.0217391	Metabolism	Metabolism of cofactors and vitamins	Riboflavin metabolism [PATH:ko00740]	phoN; acid phosphatase (class A) [EC:3.1.3.2]
K09709	0	0	0	0.0217391	Metabolism	Energy metabolism	Carbon fixation pathways in prokaryotes [PATH:ko00720]	meh; 3-methylfumaryl-CoA hydratase [EC:4.2.1.153]
K09882	0	0	0	0.0217391	Metabolism	Metabolism of cofactors and vitamins	Porphyrin and chlorophyll metabolism [PATH:ko00860]	cobS; cobaltochelatase CobS [EC:6.6.1.2]
K09883	0	0	0	0.0217391	Metabolism	Metabolism of cofactors and vitamins	Porphyrin and chlorophyll metabolism [PATH:ko00860]	cobT; cobaltochelatase CobT [EC:6.6.1.2]
K10529	0	0	0	0.0217391	Metabolism	Lipid metabolism	alpha-Linolenic acid metabolism [PATH:ko00592]	DOX; alpha-dioxygenase [EC:1.14.99.-]
K10806	0	0	0	0.0217391	Metabolism	Lipid metabolism	Biosynthesis of unsaturated fatty acids [PATH:ko01040]	yciA; acyl-CoA thioesterase YciA [EC:3.1.2.-]
K11532	0	0	0	0.0217391	Metabolism	Carbohydrate metabolism	Glycolysis / Gluconeogenesis [PATH:ko00010]	glpX-SEBP; fructose-1,6-bisphosphatase II / sedoheptulose-1,7-bisphosphatase [EC:3.1.3.11 3.1.3.37]
K12506	0	0	0	0.0217391	Metabolism	Metabolism of terpenoids and polyketides	Terpenoid backbone biosynthesis [PATH:ko00900]	ispDF; 2-C-methyl-D-erythritol 4-phosphate cytidylyltransferase / 2-C-methyl-D-erythritol 2,4-cyclodiphosphate synthase [EC:2.7.7.60 4.6.1.12]
K12976	0	0	0	0.0217391	Metabolism	Glycan biosynthesis and metabolism	Lipopolysaccharide biosynthesis [PATH:ko00540]	pagL; lipid A 3-O-deacylase [EC:3.1.1.-]
K13747	0	0	0	0.0217391	Metabolism	Amino acid metabolism	Arginine and proline metabolism [PATH:ko00330]	nspC; carboxynorspermidine decarboxylase [EC:4.1.1.96]
K13774	0	0	0	0.0217391	Metabolism	Metabolism of terpenoids and polyketides	Geraniol degradation [PATH:ko00281]	atuB; citronellol/citronellal dehydrogenase
K13877	0	0	0	0.0217391	Metabolism	Carbohydrate metabolism	Pentose and glucuronate interconversions [PATH:ko00040]	aldH; 2,5-dioxopentanoate dehydrogenase [EC:1.2.1.26]
K15408	0	0	0	0.0217391	Metabolism	Energy metabolism	Oxidative phosphorylation [PATH:ko00190]	coxAC; cytochrome c oxidase subunit I+III [EC:1.9.3.1]
K15652	0	0	0	0.0217391	Metabolism	Amino acid metabolism	Phenylalanine, tyrosine and tryptophan biosynthesis [PATH:ko00400]	asbF; 3-dehydroshikimate dehydratase [EC:4.2.1.118]
K15746	0	0	0	0.0217391	Metabolism	Metabolism of terpenoids and polyketides	Carotenoid biosynthesis [PATH:ko00906]	crtZ; beta-carotene 3-hydroxylase [EC:1.14.15.24]
K15756	0	0	0	0.0217391	Metabolism	Xenobiotics biodegradation and metabolism	Dioxin degradation [PATH:ko00621]	carC; 2-hydroxy-6-oxo-6-(2'-aminophenyl)hexa-2,4-dienoate hydrolase [EC:3.7.1.13]
K15778	0	0	0	0.0217391	Metabolism	Carbohydrate metabolism	Glycolysis / Gluconeogenesis [PATH:ko00010]	pmm-pgm; phosphomannomutase / phosphoglucomutase [EC:5.4.2.8 5.4.2.2]
K15928	0	0	0	0.0217391	Metabolism	Metabolism of terpenoids and polyketides	Biosynthesis of type II polyketide products [PATH:ko01057]	jadH; bifunctional hydroxylase/dehydrase
K17103	0	0	0	0.0217391	Metabolism	Lipid metabolism	Glycerophospholipid metabolism [PATH:ko00564]	CHO1, pssA; CDP-diacylglycerol---serine O-phosphatidyltransferase [EC:2.7.8.8]
K17105	0	0	0	0.0217391	Metabolism	Lipid metabolism	Glycerophospholipid metabolism [PATH:ko00564]	E2.5.1.42; geranylgeranylglycerol-phosphate geranylgeranyltransferase [EC:2.5.1.42]
K17725	0	0	0	0.0217391	Metabolism	Energy metabolism	Sulfur metabolism [PATH:ko00920]	ETHE1; sulfur dioxygenase [EC:1.13.11.18]
K18364	0	0	0	0.0217391	Metabolism	Xenobiotics biodegradation and metabolism	Benzoate degradation [PATH:ko00362]	bphH, xylJ, tesE; 2-oxopent-4-enoate/cis-2-oxohex-4-enoate hydratase [EC:4.2.1.80 4.2.1.132]
K18649	0	0	0	0.0217391	Metabolism	Carbohydrate metabolism	Ascorbate and aldarate metabolism [PATH:ko00053]	IMPL2; inositol-phosphate phosphatase / L-galactose 1-phosphate phosphatase / histidinol-phosphatase [EC:3.1.3.25 3.1.3.93 3.1.3.15]
K18697	0	0	0	0.0217391	Metabolism	Lipid metabolism	Glycerophospholipid metabolism [PATH:ko00564]	pgpC; phosphatidylglycerophosphatase C [EC:3.1.3.27]
K18775	0	0	0	0.0217391	Metabolism	Carbohydrate metabolism	Starch and sucrose metabolism [PATH:ko00500]	lf2; levanbiose-producing levanase [EC:3.2.1.64]
K19546	0	0	0	0.0217391	Metabolism	Biosynthesis of other secondary metabolites	Biosynthesis of secondary metabolites - other antibiotics [PATH:ko00998]	bacA; prephenate decarboxylase [EC:4.1.1.100]
K19746	0	0	0	0.0217391	Metabolism	Metabolism of other amino acids	D-Arginine and D-ornithine metabolism [PATH:ko00472]	dauA; D-arginine dehydrogenase [EC:1.4.99.6]
K21164	0	0	0	0.0217391	Metabolism	Metabolism of terpenoids and polyketides	Biosynthesis of enediyne antibiotics [PATH:ko01059]	sgcE7, ncsE7, kedE7; enediyne biosynthesis protein E7
K21224	0	0	0	0.0217391	Metabolism	Metabolism of terpenoids and polyketides	Biosynthesis of enediyne antibiotics [PATH:ko01059]	kedN5; radical SAM C-methyltransferase
K21780	0	0	0	0.0217391	Metabolism	Biosynthesis of other secondary metabolites	Prodigiosin biosynthesis [PATH:ko00333]	pigI, redM; L-proline---[L-prolyl-carrier protein] ligase [EC:6.2.1.53]
K23470	0	0	0	0.0217391	Metabolism	Amino acid metabolism	Tyrosine metabolism [PATH:ko00350]	C1-hpah; 4-hydroxyphenylacetate 3-hydroxylase, reductase component [EC:1.5.1.36]
K01449	0	0	0	0.0217391	Not Included in Pathway or Brite	Unclassified: metabolism	Enzymes with EC numbers	cwlJ, sleB; N-acetylmuramoyl-L-alanine amidase [EC:3.5.1.28]
K06023	0	0	0	0.0217391	Not Included in Pathway or Brite	Unclassified: metabolism	Enzymes with EC numbers	hprK, ptsK; HPr kinase/phosphorylase [EC:2.7.11.- 2.7.4.-]
K07481	0	0	0	0.0217391	Not Included in Pathway or Brite	Unclassified: genetic information processing	Replication and repair	K07481; transposase, IS5 family
K00098	0	0	0	0.0217391	Not Included in Pathway or Brite	Unclassified: metabolism	Enzymes with EC numbers	idnD; L-idonate 5-dehydrogenase [EC:1.1.1.264]
K00118	0	0	0	0.0217391	Not Included in Pathway or Brite	Unclassified: metabolism	Enzymes with EC numbers	gfo; glucose-fructose oxidoreductase [EC:1.1.99.28]
K00154	0	0	0	0.0217391	Not Included in Pathway or Brite	Unclassified: metabolism	Enzymes with EC numbers	E1.2.1.68; coniferyl-aldehyde dehydrogenase [EC:1.2.1.68]
K00311	0	0	0	0.0217391	Not Included in Pathway or Brite	Unclassified: metabolism	Enzymes with EC numbers	ETFDH; electron-transferring-flavoprotein dehydrogenase [EC:1.5.5.1]
K00537	0	0	0	0.0217391	Not Included in Pathway or Brite	Unclassified: metabolism	Enzymes with EC numbers	arsC1, arsC; arsenate reductase (glutaredoxin) [EC:1.20.4.1]
K01023	0	0	0	0.0217391	Not Included in Pathway or Brite	Unclassified: metabolism	Enzymes with EC numbers	assT; arylsulfate sulfotransferase [EC:2.8.2.22]
K01185	0	0	0	0.0217391	Not Included in Pathway or Brite	Unclassified: metabolism	Enzymes with EC numbers	E3.2.1.17; lysozyme [EC:3.2.1.17]
K01447	0	0	0	0.0217391	Not Included in Pathway or Brite	Unclassified: metabolism	Enzymes with EC numbers	xlyAB; N-acetylmuramoyl-L-alanine amidase [EC:3.5.1.28]
K01534	0	0	0	0.0217391	Not Included in Pathway or Brite	Unclassified: metabolism	Enzymes with EC numbers	zntA; Cd2+/Zn2+-exporting ATPase [EC:3.6.3.3 7.2.2.12]
K01726	0	0	0	0.0217391	Not Included in Pathway or Brite	Unclassified: metabolism	Enzymes with EC numbers	GAMMACA; gamma-carbonic anhydrase [EC:4.2.1.-]
K01932	0	0	0	0.0217391	Not Included in Pathway or Brite	Unclassified: metabolism	Enzymes with EC numbers	capB, pgsB; gamma-polyglutamate synthase [EC:6.3.2.-]
K01949	0	0	0	0.0217391	Not Included in Pathway or Brite	Unclassified: metabolism	Enzymes with EC numbers	gmaS; glutamate---methylamine ligase [EC:6.3.4.12]
K02197	0	0	0	0.0217391	Not Included in Pathway or Brite	Unclassified: signaling and cellular processes	Structural proteins	ccmE; cytochrome c-type biogenesis protein CcmE
K02426	0	0	0	0.0217391	Not Included in Pathway or Brite	Poorly characterized	General function prediction only	sufE; cysteine desulfuration protein SufE
K03192	0	0	0	0.0217391	Not Included in Pathway or Brite	Unclassified: genetic information processing	Protein processing	ureJ; urease accessory protein
K03294	0	0	0	0.0217391	Not Included in Pathway or Brite	Unclassified: signaling and cellular processes	Transport	TC.APA; basic amino acid/polyamine antiporter, APA family
K03305	0	0	0	0.0217391	Not Included in Pathway or Brite	Unclassified: signaling and cellular processes	Transport	TC.POT; proton-dependent oligopeptide transporter, POT family
K03307	0	0	0	0.0217391	Not Included in Pathway or Brite	Unclassified: signaling and cellular processes	Transport	TC.SSS; solute:Na+ symporter, SSS family
K03309	0	0	0	0.0217391	Not Included in Pathway or Brite	Unclassified: signaling and cellular processes	Transport	TC.DAACS; dicarboxylate/amino acid:cation (Na+ or H+) symporter, DAACS family
K03317	0	0	0	0.0217391	Not Included in Pathway or Brite	Unclassified: signaling and cellular processes	Transport	TC.CNT; concentrative nucleoside transporter, CNT family
K03387	0	0	0	0.0217391	Not Included in Pathway or Brite	Unclassified: metabolism	Enzymes with EC numbers	ahpF; alkyl hydroperoxide reductase subunit F [EC:1.6.4.-]
K03478	0	0	0	0.0217391	Not Included in Pathway or Brite	Unclassified: metabolism	Enzymes with EC numbers	chbG; chitin disaccharide deacetylase [EC:3.5.1.105]
K03634	0	0	0	0.0217391	Not Included in Pathway or Brite	Unclassified: signaling and cellular processes	Structural proteins	lolA; outer membrane lipoprotein carrier protein
K03642	0	0	0	0.0217391	Not Included in Pathway or Brite	Unclassified: signaling and cellular processes	Structural proteins	rlpA; rare lipoprotein A
K03688	0	0	0	0.0217391	Not Included in Pathway or Brite	Unclassified: metabolism	Cofactor metabolism	ubiB, aarF; ubiquinone biosynthesis protein
K04087	0	0	0	0.0217391	Not Included in Pathway or Brite	Unclassified: metabolism	Enzymes with EC numbers	hflC; membrane protease subunit HflC [EC:3.4.-.-]
K04088	0	0	0	0.0217391	Not Included in Pathway or Brite	Unclassified: metabolism	Enzymes with EC numbers	hflK; membrane protease subunit HflK [EC:3.4.-.-]
K05886	0	0	0	0.0217391	Not Included in Pathway or Brite	Unclassified: metabolism	Enzymes with EC numbers	sdh; serine 3-dehydrogenase (NADP+) [EC:1.1.1.276]
K05889	0	0	0	0.0217391	Not Included in Pathway or Brite	Unclassified: metabolism	Enzymes with EC numbers	pvadh; polyvinyl alcohol dehydrogenase (cytochrome) [EC:1.1.2.6]
K06077	0	0	0	0.0217391	Not Included in Pathway or Brite	Unclassified: signaling and cellular processes	Structural proteins	slyB; outer membrane lipoprotein SlyB
K06142	0	0	0	0.0217391	Not Included in Pathway or Brite	Unclassified: signaling and cellular processes	Structural proteins	hlpA, ompH; outer membrane protein
K06190	0	0	0	0.0217391	Not Included in Pathway or Brite	Unclassified: signaling and cellular processes	Cell growth	ispZ; intracellular septation protein
K06195	0	0	0	0.0217391	Not Included in Pathway or Brite	Unclassified: signaling and cellular processes	Others	apaG; ApaG protein
K06197	0	0	0	0.0217391	Not Included in Pathway or Brite	Poorly characterized	General function prediction only	chaB; cation transport regulator
K06203	0	0	0	0.0217391	Not Included in Pathway or Brite	Unclassified: metabolism	Amino acid metabolism	cysZ; CysZ protein
K06867	0	0	0	0.0217391	Not Included in Pathway or Brite	Poorly characterized	Function unknown	K06867; uncharacterized protein
K06872	0	0	0	0.0217391	Not Included in Pathway or Brite	Poorly characterized	Function unknown	K06872; uncharacterized protein
K06890	0	0	0	0.0217391	Not Included in Pathway or Brite	Poorly characterized	Function unknown	K06890; uncharacterized protein
K06923	0	0	0	0.0217391	Not Included in Pathway or Brite	Poorly characterized	Function unknown	K06923; uncharacterized protein
K06934	0	0	0	0.0217391	Not Included in Pathway or Brite	Poorly characterized	Function unknown	K06934; uncharacterized protein
K06953	0	0	0	0.0217391	Not Included in Pathway or Brite	Poorly characterized	Function unknown	K06953; uncharacterized protein
K06999	0	0	0	0.0217391	Not Included in Pathway or Brite	Unclassified: metabolism	Others	K06999; phospholipase/carboxylesterase
K07018	0	0	0	0.0217391	Not Included in Pathway or Brite	Poorly characterized	Function unknown	K07018; uncharacterized protein
K07112	0	0	0	0.0217391	Not Included in Pathway or Brite	Poorly characterized	Function unknown	K07112; uncharacterized protein
K07116	0	0	0	0.0217391	Not Included in Pathway or Brite	Unclassified: metabolism	Enzymes with EC numbers	pvdQ, quiP; acyl-homoserine-lactone acylase [EC:3.5.1.97]
K07146	0	0	0	0.0217391	Not Included in Pathway or Brite	Poorly characterized	General function prediction only	K07146; UPF0176 protein
K07147	0	0	0	0.0217391	Not Included in Pathway or Brite	Unclassified: metabolism	Enzymes with EC numbers	msrP; methionine sulfoxide reductase catalytic subunit [EC:1.8.-.-]
K07233	0	0	0	0.0217391	Not Included in Pathway or Brite	Unclassified: signaling and cellular processes	Others	pcoB, copB; copper resistance protein B
K07234	0	0	0	0.0217391	Not Included in Pathway or Brite	Unclassified: signaling and cellular processes	Others	K07234; uncharacterized protein involved in response to NO
K07322	0	0	0	0.0217391	Not Included in Pathway or Brite	Unclassified: signaling and cellular processes	Cell growth	ytfE, scdA; regulator of cell morphogenesis and NO signaling
K07336	0	0	0	0.0217391	Not Included in Pathway or Brite	Unclassified: metabolism	Enzymes with EC numbers	K07336; PKHD-type hydroxylase [EC:1.14.11.-]
K07395	0	0	0	0.0217391	Not Included in Pathway or Brite	Unclassified: genetic information processing	Protein processing	K07395; putative proteasome-type protease
K07403	0	0	0	0.0217391	Not Included in Pathway or Brite	Unclassified: genetic information processing	Protein processing	nfeD; membrane-bound serine protease (ClpP class)
K07741	0	0	0	0.0217391	Not Included in Pathway or Brite	Unclassified: genetic information processing	Transcription	antB; anti-repressor protein
K08299	0	0	0	0.0217391	Not Included in Pathway or Brite	Unclassified: metabolism	Enzymes with EC numbers	caiD; crotonobetainyl-CoA hydratase [EC:4.2.1.149]
K08482	0	0	0	0.0217391	Not Included in Pathway or Brite	Unclassified: signaling and cellular processes	Signaling proteins	kaiC; circadian clock protein KaiC
K08973	0	0	0	0.0217391	Not Included in Pathway or Brite	Poorly characterized	General function prediction only	K08973; putative membrane protein
K08988	0	0	0	0.0217391	Not Included in Pathway or Brite	Poorly characterized	General function prediction only	K08988; putative membrane protein
K08997	0	0	0	0.0217391	Not Included in Pathway or Brite	Poorly characterized	Function unknown	ydiU; uncharacterized protein
K09160	0	0	0	0.0217391	Not Included in Pathway or Brite	Poorly characterized	Function unknown	K09160; uncharacterized protein
K09768	0	0	0	0.0217391	Not Included in Pathway or Brite	Poorly characterized	Function unknown	K09768; uncharacterized protein
K09773	0	0	0	0.0217391	Not Included in Pathway or Brite	Unclassified: metabolism	Enzymes with EC numbers	ppsR; [pyruvate, water dikinase]-phosphate phosphotransferase / [pyruvate, water dikinase] kinase [EC:2.7.4.28 2.7.11.33]
K09781	0	0	0	0.0217391	Not Included in Pathway or Brite	Poorly characterized	Function unknown	K09781; uncharacterized protein
K09794	0	0	0	0.0217391	Not Included in Pathway or Brite	Poorly characterized	Function unknown	K09794; uncharacterized protein
K09806	0	0	0	0.0217391	Not Included in Pathway or Brite	Poorly characterized	Function unknown	K09806; uncharacterized protein
K09807	0	0	0	0.0217391	Not Included in Pathway or Brite	Poorly characterized	Function unknown	K09807; uncharacterized protein
K09928	0	0	0	0.0217391	Not Included in Pathway or Brite	Poorly characterized	Function unknown	K09928; uncharacterized protein
K09946	0	0	0	0.0217391	Not Included in Pathway or Brite	Poorly characterized	Function unknown	K09946; uncharacterized protein
K09948	0	0	0	0.0217391	Not Included in Pathway or Brite	Poorly characterized	Function unknown	K09948; uncharacterized protein
K09973	0	0	0	0.0217391	Not Included in Pathway or Brite	Poorly characterized	Function unknown	K09973; uncharacterized protein
K09978	0	0	0	0.0217391	Not Included in Pathway or Brite	Poorly characterized	Function unknown	K09978; uncharacterized protein
K09983	0	0	0	0.0217391	Not Included in Pathway or Brite	Poorly characterized	Function unknown	K09983; uncharacterized protein
K09985	0	0	0	0.0217391	Not Included in Pathway or Brite	Poorly characterized	Function unknown	K09985; uncharacterized protein
K09986	0	0	0	0.0217391	Not Included in Pathway or Brite	Poorly characterized	Function unknown	K09986; uncharacterized protein
K09987	0	0	0	0.0217391	Not Included in Pathway or Brite	Poorly characterized	Function unknown	K09987; uncharacterized protein
K09991	0	0	0	0.0217391	Not Included in Pathway or Brite	Poorly characterized	Function unknown	K09991; uncharacterized protein
K10677	0	0	0	0.0217391	Not Included in Pathway or Brite	Unclassified: metabolism	Enzymes with EC numbers	E4.2.2.17; inulin fructotransferase (DFA-I-forming) [EC:4.2.2.17]
K11206	0	0	0	0.0217391	Not Included in Pathway or Brite	Unclassified: metabolism	Enzymes with EC numbers	NIT1, ybeM; deaminated glutathione amidase [EC:3.5.1.128]
K11209	0	0	0	0.0217391	Not Included in Pathway or Brite	Unclassified: metabolism	Enzymes with EC numbers	yghU, yfcG; GSH-dependent disulfide-bond oxidoreductase [EC:1.8.4.-]
K11740	0	0	0	0.0217391	Not Included in Pathway or Brite	Poorly characterized	General function prediction only	nfrB; bacteriophage N4 adsorption protein B
K12410	0	0	0	0.0217391	Not Included in Pathway or Brite	Unclassified: metabolism	Enzymes with EC numbers	npdA; NAD-dependent deacetylase [EC:3.5.1.-]
K14189	0	0	0	0.0217391	Not Included in Pathway or Brite	Unclassified: metabolism	Enzymes with EC numbers	dltE; uncharacterized oxidoreductase [EC:1.-.-.-]
K14680	0	0	0	0.0217391	Not Included in Pathway or Brite	Unclassified: metabolism	Enzymes with EC numbers	E6.5.1.3; RNA ligase [EC:6.5.1.3]
K15537	0	0	0	0.0217391	Not Included in Pathway or Brite	Unclassified: metabolism	Enzymes with EC numbers	AGMO; alkylglycerol monooxygenase [EC:1.14.16.5]
K16872	0	0	0	0.0217391	Not Included in Pathway or Brite	Unclassified: metabolism	Enzymes with EC numbers	E2.3.1.207; beta-ketodecanoyl-[acyl-carrier-protein] synthase [EC:2.3.1.207]
K17758	0	0	0	0.0217391	Not Included in Pathway or Brite	Unclassified: metabolism	Enzymes with EC numbers	nnr; ADP-dependent NAD(P)H-hydrate dehydratase [EC:4.2.1.136]
K17893	0	0	0	0.0217391	Not Included in Pathway or Brite	Unclassified: metabolism	Enzymes with EC numbers	AOX1, AOX2; ubiquinol oxidase [EC:1.10.3.11]
K18576	0	0	0	0.0217391	Not Included in Pathway or Brite	Unclassified: metabolism	Enzymes with EC numbers	XEG; xyloglucan-specific endo-beta-1,4-glucanase [EC:3.2.1.151]
K18586	0	0	0	0.0217391	Not Included in Pathway or Brite	Unclassified: metabolism	Cofactor metabolism	COQ4; ubiquinone biosynthesis protein COQ4
K18587	0	0	0	0.0217391	Not Included in Pathway or Brite	Unclassified: metabolism	Cofactor metabolism	COQ9; ubiquinone biosynthesis protein COQ9
K18588	0	0	0	0.0217391	Not Included in Pathway or Brite	Unclassified: metabolism	Cofactor metabolism	COQ10; coenzyme Q-binding protein COQ10
K21420	0	0	0	0.0217391	Not Included in Pathway or Brite	Unclassified: metabolism	Enzymes with EC numbers	bpt; leucyl-tRNA---protein transferase [EC:2.3.2.29]
K21822	0	0	0	0.0217391	Not Included in Pathway or Brite	Unclassified: metabolism	Enzymes with EC numbers	E1.13.11.82; 8'-apo-carotenoid 13,14-cleaving dioxygenase [EC:1.13.11.82]
K22116	0	0	0	0.0217391	Not Included in Pathway or Brite	Unclassified: signaling and cellular processes	Structural proteins	capC, pgsC; gamma-polyglutamate biosynthesis protein CapC
K22250	0	0	0	0.0217391	Not Included in Pathway or Brite	Unclassified: metabolism	Enzymes with EC numbers	phaZ; poly(3-hydroxyoctanoate) depolymerase [EC:3.1.1.76]
K22438	0	0	0	0.0217391	Not Included in Pathway or Brite	Unclassified: metabolism	Enzymes with EC numbers	TMT1; trans-aconitate 3-methyltransferase [EC:2.1.1.145]
K22441	0	0	0	0.0217391	Not Included in Pathway or Brite	Unclassified: metabolism	Enzymes with EC numbers	paiA; diamine N-acetyltransferase [EC:2.3.1.57]
K22616	0	0	0	0.0217391	Not Included in Pathway or Brite	Unclassified: metabolism	Enzymes with EC numbers	olsC; ornithine lipid ester-linked acyl 2-hydroxylase [EC:1.14.11.58]
K22719	0	0	0	0.0217391	Not Included in Pathway or Brite	Unclassified: signaling and cellular processes	Cell growth	envC; murein hydrolase activator
K01283	0	0	0	0.0217391	Organismal Systems	Endocrine system	Renin secretion [PATH:ko04924]	ACE, CD143; peptidyl-dipeptidase A [EC:3.4.15.1]
K18164	0	0	0	0.0217391	Organismal Systems	Environmental adaptation	Thermogenesis [PATH:ko04714]	NDUFAF7; NADH dehydrogenase [ubiquinone] 1 alpha subcomplex assembly factor 7
K23677	0	0	0	0.0217391	#N/A	#N/A	#N/A	#N/A
K23777	0	0	0	0.0217391	#N/A	#N/A	#N/A	#N/A
K24087	0	0	0	0.0217391	#N/A	#N/A	#N/A	#N/A
K24101	0	0	0	0.0217391	#N/A	#N/A	#N/A	#N/A
K24119	0	0	0	0.0217391	#N/A	#N/A	#N/A	#N/A
K01167	0	0	0	0.0434783	Brite Hierarchies	Protein families: genetic information processing	Messenger RNA biogenesis [BR:ko03019]	rnaSA; ribonuclease T1 [EC:3.1.27.3]
K01273	0	0	0	0.0434783	Brite Hierarchies	Protein families: metabolism	Peptidases [BR:ko01002]	DPEP; membrane dipeptidase [EC:3.4.13.19]
K02440	0	0	0	0.0434783	Brite Hierarchies	Protein families: signaling and cellular processes	Transporters [BR:ko02000]	GLPF; glycerol uptake facilitator protein
K03436	0	0	0	0.0434783	Brite Hierarchies	Protein families: genetic information processing	Transcription factors [BR:ko03000]	fruR2, fruR; DeoR family transcriptional regulator, fructose operon transcriptional repressor
K03576	0	0	0	0.0434783	Brite Hierarchies	Protein families: genetic information processing	Transcription factors [BR:ko03000]	metR; LysR family transcriptional regulator, regulator for metE and metH
K05570	0	0	0	0.0434783	Brite Hierarchies	Protein families: signaling and cellular processes	Transporters [BR:ko02000]	mnhF, mrpF; multicomponent Na+:H+ antiporter subunit F
K07507	0	0	0	0.0434783	Brite Hierarchies	Protein families: signaling and cellular processes	Transporters [BR:ko02000]	mgtC; putative Mg2+ transporter-C (MgtC) family protein
K08172	0	0	0	0.0434783	Brite Hierarchies	Protein families: signaling and cellular processes	Transporters [BR:ko02000]	shiA; MFS transporter, MHS family, shikimate and dehydroshikimate transport protein
K19715	0	0	0	0.0434783	Brite Hierarchies	Protein families: metabolism	Lipopolysaccharide biosynthesis proteins [BR:ko01005]	kdnA; 8-amino-3,8-dideoxy-alpha-D-manno-octulosonate transaminase [EC:2.6.1.109]
K09936	0	0	0	0.0434783	Cellular Processes	Cellular community - prokaryotes	Quorum sensing [PATH:ko02024]	TC.BAT2; bacterial/archaeal transporter family-2 protein
K13583	0	0	0	0.0434783	Cellular Processes	Cell growth and death	Cell cycle - Caulobacter [PATH:ko04112]	gcrA; GcrA cell cycle regulator
K15657	0	0	0	0.0434783	Cellular Processes	Cellular community - prokaryotes	Quorum sensing [PATH:ko02024]	srfATE, srfAD, lchAD; external thioesterase TEII
K20539	0	0	0	0.0434783	Cellular Processes	Cellular community - prokaryotes	Quorum sensing [PATH:ko02024]	blcR; IclR family transcriptional regulator, blcABC operon repressor
K07642	0	0	0	0.0434783	Environmental Information Processing	Signal transduction	Two-component system [PATH:ko02020]	baeS, smeS; two-component system, OmpR family, sensor histidine kinase BaeS [EC:2.7.13.3]
K15580	0	0	0	0.0434783	Environmental Information Processing	Membrane transport	ABC transporters [PATH:ko02010]	oppA, mppA; oligopeptide transport system substrate-binding protein
K20974	0	0	0	0.0434783	Environmental Information Processing	Signal transduction	Two-component system [PATH:ko02020]	K20974; two-component system, sensor histidine kinase [EC:2.7.13.3]
K01247	0	0	0	0.0434783	Genetic Information Processing	Replication and repair	Base excision repair [PATH:ko03410]	alkA; DNA-3-methyladenine glycosylase II [EC:3.2.2.21]
K00064	0	0	0	0.0434783	Metabolism	Carbohydrate metabolism	Fructose and mannose metabolism [PATH:ko00051]	E1.1.1.122; D-threo-aldose 1-dehydrogenase [EC:1.1.1.122]
K00146	0	0	0	0.0434783	Metabolism	Amino acid metabolism	Phenylalanine metabolism [PATH:ko00360]	feaB; phenylacetaldehyde dehydrogenase [EC:1.2.1.39]
K00176	0	0	0	0.0434783	Metabolism	Carbohydrate metabolism	Citrate cycle (TCA cycle) [PATH:ko00020]	korD, oorD; 2-oxoglutarate ferredoxin oxidoreductase subunit delta [EC:1.2.7.3]
K00290	0	0	0	0.0434783	Metabolism	Amino acid metabolism	Lysine biosynthesis [PATH:ko00300]	LYS1; saccharopine dehydrogenase (NAD+, L-lysine forming) [EC:1.5.1.7]
K00468	0	0	0	0.0434783	Metabolism	Amino acid metabolism	Lysine degradation [PATH:ko00310]	davB; lysine 2-monooxygenase [EC:1.13.12.2]
K00568	0	0	0	0.0434783	Metabolism	Metabolism of cofactors and vitamins	Ubiquinone and other terpenoid-quinone biosynthesis [PATH:ko00130]	ubiG; 2-polyprenyl-6-hydroxyphenyl methylase / 3-demethylubiquinone-9 3-methyltransferase [EC:2.1.1.222 2.1.1.64]
K00570	0	0	0	0.0434783	Metabolism	Lipid metabolism	Glycerophospholipid metabolism [PATH:ko00564]	pmtA; phosphatidylethanolamine/phosphatidyl-N-methylethanolamine N-methyltransferase [EC:2.1.1.17 2.1.1.71]
K00631	0	0	0	0.0434783	Metabolism	Lipid metabolism	Glycerolipid metabolism [PATH:ko00561]	plsB; glycerol-3-phosphate O-acyltransferase [EC:2.3.1.15]
K00882	0	0	0	0.0434783	Metabolism	Carbohydrate metabolism	Fructose and mannose metabolism [PATH:ko00051]	fruK; 1-phosphofructokinase [EC:2.7.1.56]
K01051	0	0	0	0.0434783	Metabolism	Carbohydrate metabolism	Pentose and glucuronate interconversions [PATH:ko00040]	E3.1.1.11; pectinesterase [EC:3.1.1.11]
K01491	0	0	0	0.0434783	Metabolism	Energy metabolism	Carbon fixation pathways in prokaryotes [PATH:ko00720]	folD; methylenetetrahydrofolate dehydrogenase (NADP+) / methenyltetrahydrofolate cyclohydrolase [EC:1.5.1.5 3.5.4.9]
K01501	0	0	0	0.0434783	Metabolism	Energy metabolism	Nitrogen metabolism [PATH:ko00910]	E3.5.5.1; nitrilase [EC:3.5.5.1]
K01506	0	0	0	0.0434783	Metabolism	Amino acid metabolism	Lysine degradation [PATH:ko00310]	davA; 5-aminopentanamidase [EC:3.5.1.30]
K01659	0	0	0	0.0434783	Metabolism	Carbohydrate metabolism	Propanoate metabolism [PATH:ko00640]	prpC; 2-methylcitrate synthase [EC:2.3.3.5]
K01699	0	0	0	0.0434783	Metabolism	Carbohydrate metabolism	Propanoate metabolism [PATH:ko00640]	pduC; propanediol dehydratase large subunit [EC:4.2.1.28]
K01707	0	0	0	0.0434783	Metabolism	Carbohydrate metabolism	Ascorbate and aldarate metabolism [PATH:ko00053]	kdgD; 5-dehydro-4-deoxyglucarate dehydratase [EC:4.2.1.41]
K01759	0	0	0	0.0434783	Metabolism	Carbohydrate metabolism	Pyruvate metabolism [PATH:ko00620]	GLO1, gloA; lactoylglutathione lyase [EC:4.4.1.5]
K01857	0	0	0	0.0434783	Metabolism	Xenobiotics biodegradation and metabolism	Benzoate degradation [PATH:ko00362]	pcaB; 3-carboxy-cis,cis-muconate cycloisomerase [EC:5.5.1.2]
K02132	0	0	0	0.0434783	Metabolism	Energy metabolism	Oxidative phosphorylation [PATH:ko00190]	ATPeF1A, ATP5A1, ATP1; F-type H+-transporting ATPase subunit alpha
K02361	0	0	0	0.0434783	Metabolism	Metabolism of cofactors and vitamins	Ubiquinone and other terpenoid-quinone biosynthesis [PATH:ko00130]	entC; isochorismate synthase [EC:5.4.4.2]
K03079	0	0	0	0.0434783	Metabolism	Carbohydrate metabolism	Pentose and glucuronate interconversions [PATH:ko00040]	ulaE, sgaU, sgbU; L-ribulose-5-phosphate 3-epimerase [EC:5.1.3.22]
K03332	0	0	0	0.0434783	Metabolism	Carbohydrate metabolism	Fructose and mannose metabolism [PATH:ko00051]	fruA; fructan beta-fructosidase [EC:3.2.1.80]
K03336	0	0	0	0.0434783	Metabolism	Carbohydrate metabolism	Inositol phosphate metabolism [PATH:ko00562]	iolD; 3D-(3,5/4)-trihydroxycyclohexane-1,2-dione acylhydrolase (decyclizing) [EC:3.7.1.22]
K03462	0	0	0	0.0434783	Metabolism	Metabolism of cofactors and vitamins	Nicotinate and nicotinamide metabolism [PATH:ko00760]	NAMPT; nicotinamide phosphoribosyltransferase [EC:2.4.2.12]
K04128	0	0	0	0.0434783	Metabolism	Biosynthesis of other secondary metabolites	Penicillin and cephalosporin biosynthesis [PATH:ko00311]	cmcH; hydroxymethyl cephem carbamoyltransferase [EC:2.1.3.7]
K05934	0	0	0	0.0434783	Metabolism	Metabolism of cofactors and vitamins	Porphyrin and chlorophyll metabolism [PATH:ko00860]	E2.1.1.131, cobJ, cbiH; precorrin-3B C17-methyltransferase [EC:2.1.1.131]
K06984	0	0	0	0.0434783	Metabolism	Metabolism of cofactors and vitamins	Folate biosynthesis [PATH:ko00790]	K06984; beta-ribofuranosylaminobenzene 5'-phosphate synthase [EC:2.4.2.54]
K09018	0	0	0	0.0434783	Metabolism	Nucleotide metabolism	Pyrimidine metabolism [PATH:ko00240]	rutA; pyrimidine oxygenase [EC:1.14.99.46]
K10676	0	0	0	0.0434783	Metabolism	Xenobiotics biodegradation and metabolism	Chlorocyclohexane and chlorobenzene degradation [PATH:ko00361]	tfdB; 2,4-dichlorophenol 6-monooxygenase [EC:1.14.13.20]
K13920	0	0	0	0.0434783	Metabolism	Carbohydrate metabolism	Propanoate metabolism [PATH:ko00640]	pduE; propanediol dehydratase small subunit [EC:4.2.1.28]
K14633	0	0	0	0.0434783	Metabolism	Metabolism of terpenoids and polyketides	Biosynthesis of type II polyketide products [PATH:ko01057]	gra6, RED2; ketoreductase RED2 [EC:1.1.1.-]
K15884	0	0	0	0.0434783	Metabolism	Metabolism of terpenoids and polyketides	Biosynthesis of type II polyketide backbone [PATH:ko01056]	snoaE, aknE1; bifunctional aromatase (cyclase/dehydratase) [EC:4.2.1.-]
K19969	0	0	0	0.0434783	Metabolism	Biosynthesis of other secondary metabolites	Acarbose and validamycin biosynthesis [PATH:ko00525]	acbC, salQ, valA, cetA; 2-epi-5-epi-valiolone synthase [EC:4.2.3.152]
K02200	0	0	0	0.0434783	Not Included in Pathway or Brite	Unclassified: signaling and cellular processes	Structural proteins	ccmH; cytochrome c-type biogenesis protein CcmH
K00046	0	0	0	0.0434783	Not Included in Pathway or Brite	Unclassified: metabolism	Enzymes with EC numbers	idnO; gluconate 5-dehydrogenase [EC:1.1.1.69]
K03726	0	0	0	0.0434783	Not Included in Pathway or Brite	Unclassified: metabolism	Enzymes with EC numbers	helS; helicase [EC:3.6.4.-]
K06900	0	0	0	0.0434783	Not Included in Pathway or Brite	Poorly characterized	Function unknown	K06900; uncharacterized protein
K07484	0	0	0	0.0434783	Not Included in Pathway or Brite	Unclassified: genetic information processing	Replication and repair	K07484; transposase
K07577	0	0	0	0.0434783	Not Included in Pathway or Brite	Unclassified: genetic information processing	Translation	K07577; putative mRNA 3-end processing factor
K09125	0	0	0	0.0434783	Not Included in Pathway or Brite	Poorly characterized	Function unknown	K09125; uncharacterized protein
K09165	0	0	0	0.0434783	Not Included in Pathway or Brite	Unclassified: metabolism	Energy metabolism	K09165; dodecin
K09384	0	0	0	0.0434783	Not Included in Pathway or Brite	Poorly characterized	Function unknown	K09384; uncharacterized protein
K09992	0	0	0	0.0434783	Not Included in Pathway or Brite	Poorly characterized	Function unknown	K09992; uncharacterized protein
K14728	0	0	0	0.0434783	Not Included in Pathway or Brite	Unclassified: metabolism	Enzymes with EC numbers	K14728; phthiodiolone/phenolphthiodiolone dimycocerosates ketoreductase [EC:1.2.-.-]
K16217	0	0	0	0.0434783	Not Included in Pathway or Brite	Unclassified: metabolism	Enzymes with EC numbers	gppmt; geranyl diphosphate 2-C-methyltransferase [EC:2.1.1.255]
K17883	0	0	0	0.0434783	Not Included in Pathway or Brite	Unclassified: metabolism	Enzymes with EC numbers	mtr; mycothione reductase [EC:1.8.1.15]
K18457	0	0	0	0.0434783	Not Included in Pathway or Brite	Unclassified: metabolism	Enzymes with EC numbers	laaA; L-proline amide hydrolase [EC:3.5.1.101]
K21349	0	0	0	0.0434783	Not Included in Pathway or Brite	Unclassified: metabolism	Enzymes with EC numbers	ggs; glucosylglycerate synthase [EC:2.4.1.268]
K22694	0	0	0	0.0434783	Not Included in Pathway or Brite	Unclassified: metabolism	Enzymes with EC numbers	sttH; tryptophan 6-halogenase [EC:1.14.19.59]
K24131	0	0	0	0.0434783	#N/A	#N/A	#N/A	#N/A
K03449	0	0	0	0.0652174	Brite Hierarchies	Protein families: signaling and cellular processes	Transporters [BR:ko02000]	MFS.CP; MFS transporter, CP family, cyanate transporter
K12444	0	0	0	0.0652174	Brite Hierarchies	Protein families: metabolism	Lipid biosynthesis proteins [BR:ko01004]	ppsE; phthiocerol/phenolphthiocerol synthesis type-I polyketide synthase E
K15973	0	0	0	0.0652174	Brite Hierarchies	Protein families: genetic information processing	Transcription factors [BR:ko03000]	mhqR; MarR family transcriptional regulator, 2-MHQ and catechol-resistance regulon repressor
K17713	0	0	0	0.0652174	Brite Hierarchies	Protein families: signaling and cellular processes	Transporters [BR:ko02000]	bamB; outer membrane protein assembly factor BamB
K19172	0	0	0	0.0652174	Brite Hierarchies	Protein families: signaling and cellular processes	Prokaryotic defense system [BR:ko02048]	dndE; DNA sulfur modification protein DndE
K06160	0	0	0	0.0652174	Environmental Information Processing	Membrane transport	ABC transporters [PATH:ko02010]	pvdE; putative pyoverdin transport system ATP-binding/permease protein
K10118	0	0	0	0.0652174	Environmental Information Processing	Membrane transport	ABC transporters [PATH:ko02010]	msmF; raffinose/stachyose/melibiose transport system permease protein
K14952	0	0	0	0.0652174	Human Diseases	Infectious disease: bacterial	Tuberculosis [PATH:ko05152]	namH; UDP-MurNAc hydroxylase
K00287	0	0	0	0.0652174	Metabolism	Metabolism of cofactors and vitamins	Folate biosynthesis [PATH:ko00790]	DHFR, folA; dihydrofolate reductase [EC:1.5.1.3]
K01814	0	0	0	0.0652174	Metabolism	Amino acid metabolism	Histidine metabolism [PATH:ko00340]	hisA; phosphoribosylformimino-5-aminoimidazole carboxamide ribotide isomerase [EC:5.3.1.16]
K00206	0	0	0	0.0652174	Metabolism	Metabolism of other amino acids	Phosphonate and phosphinate metabolism [PATH:ko00440]	phnY; phosphonoacetaldehyde dehydrogenase [EC:1.2.1.-]
K01201	0	0	0	0.0652174	Metabolism	Lipid metabolism	Sphingolipid metabolism [PATH:ko00600]	GBA, srfJ; glucosylceramidase [EC:3.2.1.45]
K01424	0	0	0	0.0652174	Metabolism	Amino acid metabolism	Alanine, aspartate and glutamate metabolism [PATH:ko00250]	E3.5.1.1, ansA, ansB; L-asparaginase [EC:3.5.1.1]
K01728	0	0	0	0.0652174	Metabolism	Carbohydrate metabolism	Pentose and glucuronate interconversions [PATH:ko00040]	pel; pectate lyase [EC:4.2.2.2]
K01843	0	0	0	0.0652174	Metabolism	Amino acid metabolism	Lysine degradation [PATH:ko00310]	kamA; lysine 2,3-aminomutase [EC:5.4.3.2]
K03464	0	0	0	0.0652174	Metabolism	Xenobiotics biodegradation and metabolism	Benzoate degradation [PATH:ko00362]	catC; muconolactone D-isomerase [EC:5.3.3.4]
K04782	0	0	0	0.0652174	Metabolism	Metabolism of terpenoids and polyketides	Biosynthesis of siderophore group nonribosomal peptides [PATH:ko01053]	pchB; isochorismate pyruvate lyase [EC:4.2.99.21]
K09251	0	0	0	0.0652174	Metabolism	Amino acid metabolism	Lysine degradation [PATH:ko00310]	patA; putrescine aminotransferase [EC:2.6.1.82]
K12240	0	0	0	0.0652174	Metabolism	Metabolism of terpenoids and polyketides	Biosynthesis of siderophore group nonribosomal peptides [PATH:ko01053]	pchF; pyochelin synthetase
K12241	0	0	0	0.0652174	Metabolism	Metabolism of terpenoids and polyketides	Biosynthesis of siderophore group nonribosomal peptides [PATH:ko01053]	pchG; pyochelin biosynthetic protein PchG
K12251	0	0	0	0.0652174	Metabolism	Amino acid metabolism	Arginine and proline metabolism [PATH:ko00330]	aguB; N-carbamoylputrescine amidase [EC:3.5.1.53]
K12452	0	0	0	0.0652174	Metabolism	Carbohydrate metabolism	Amino sugar and nucleotide sugar metabolism [PATH:ko00520]	ascC, ddhC, rfbH; CDP-4-dehydro-6-deoxyglucose reductase, E1 [EC:1.17.1.1]
K13328	0	0	0	0.0652174	Metabolism	Metabolism of terpenoids and polyketides	Polyketide sugar unit biosynthesis [PATH:ko00523]	spnQ; dTDP-4-dehydro-2,6-dideoxy-D-glucose 3-dehydratase [EC:4.2.1.164]
K14339	0	0	0	0.0652174	Metabolism	Glycan biosynthesis and metabolism	Lipoarabinomannan (LAM) biosynthesis [PATH:ko00571]	mptB; alpha-1,6-mannosyltransferase [EC:2.4.1.-]
K15926	0	0	0	0.0652174	Metabolism	Metabolism of terpenoids and polyketides	Biosynthesis of type II polyketide products [PATH:ko01057]	jadI; cyclase
K16028	0	0	0	0.0652174	Metabolism	Metabolism of terpenoids and polyketides	Type I polyketide structures [PATH:ko01052]	asm17; O-methyltransferase
K21210	0	0	0	0.0652174	Metabolism	Metabolism of terpenoids and polyketides	Biosynthesis of enediyne antibiotics [PATH:ko01059]	ncsC; NDP-mannose synthase
K06878	0	0	0	0.0652174	Not Included in Pathway or Brite	Poorly characterized	General function prediction only	K06878; tRNA-binding protein
K01463	0	0	0	0.0652174	Not Included in Pathway or Brite	Unclassified: metabolism	Enzymes with EC numbers	bshB1; N-acetylglucosamine malate deacetylase 1 [EC:3.5.1.-]
K01537	0	0	0	0.0652174	Not Included in Pathway or Brite	Unclassified: metabolism	Enzymes with EC numbers	ATP2C; P-type Ca2+ transporter type 2C [EC:7.2.2.10]
K03328	0	0	0	0.0652174	Not Included in Pathway or Brite	Unclassified: signaling and cellular processes	Transport	TC.PST; polysaccharide transporter, PST family
K04069	0	0	0	0.0652174	Not Included in Pathway or Brite	Unclassified: metabolism	Enzymes with EC numbers	pflA, pflC, pflE; pyruvate formate lyase activating enzyme [EC:1.97.1.4]
K06113	0	0	0	0.0652174	Not Included in Pathway or Brite	Unclassified: metabolism	Enzymes with EC numbers	abnA; arabinan endo-1,5-alpha-L-arabinosidase [EC:3.2.1.99]
K06876	0	0	0	0.0652174	Not Included in Pathway or Brite	Poorly characterized	General function prediction only	K06876; deoxyribodipyrimidine photolyase-related protein
K06940	0	0	0	0.0652174	Not Included in Pathway or Brite	Poorly characterized	Function unknown	K06940; uncharacterized protein
K07051	0	0	0	0.0652174	Not Included in Pathway or Brite	Poorly characterized	Function unknown	K07051; uncharacterized protein
K07229	0	0	0	0.0652174	Not Included in Pathway or Brite	Unclassified: metabolism	Enzymes with EC numbers	yqjH; ferric-chelate reductase (NADPH) [EC:1.16.1.9]
K09957	0	0	0	0.0652174	Not Included in Pathway or Brite	Poorly characterized	Function unknown	K09957; uncharacterized protein
K01258	0	0	0	0.0869565	Brite Hierarchies	Protein families: metabolism	Peptidases [BR:ko01002]	pepT; tripeptide aminopeptidase [EC:3.4.11.4]
K08221	0	0	0	0.0869565	Brite Hierarchies	Protein families: signaling and cellular processes	Transporters [BR:ko02000]	yitG, ymfD, yfmO; MFS transporter, ACDE family, multidrug resistance protein
K12424	0	0	0	0.0869565	Brite Hierarchies	Protein families: metabolism	Lipid biosynthesis proteins [BR:ko01004]	fadD22; 4-hydroxybenzoate adenylyltransferase [EC:6.2.1.50]
K19170	0	0	0	0.0869565	Brite Hierarchies	Protein families: signaling and cellular processes	Prokaryotic defense system [BR:ko02048]	dndC; DNA sulfur modification protein DndC
K20306	0	0	0	0.0869565	Brite Hierarchies	Protein families: genetic information processing	Membrane trafficking [BR:ko04131]	TRAPPC9, TRS120; trafficking protein particle complex subunit 9
K00477	0	0	0	0.0869565	Cellular Processes	Transport and catabolism	Peroxisome [PATH:ko04146]	PHYH; phytanoyl-CoA hydroxylase [EC:1.14.11.18]
K20956	0	0	0	0.0869565	Cellular Processes	Cellular community - prokaryotes	Biofilm formation - Vibrio cholerae [PATH:ko05111]	cdgA; diguanylate cyclase [EC:2.7.7.65]
K02071	0	0	0	0.0869565	Environmental Information Processing	Membrane transport	ABC transporters [PATH:ko02010]	metN; D-methionine transport system ATP-binding protein
K02072	0	0	0	0.0869565	Environmental Information Processing	Membrane transport	ABC transporters [PATH:ko02010]	metI; D-methionine transport system permease protein
K02073	0	0	0	0.0869565	Environmental Information Processing	Membrane transport	ABC transporters [PATH:ko02010]	metQ; D-methionine transport system substrate-binding protein
K00252	0	0	0	0.0869565	Metabolism	Lipid metabolism	Fatty acid degradation [PATH:ko00071]	GCDH, gcdH; glutaryl-CoA dehydrogenase [EC:1.3.8.6]
K00613	0	0	0	0.0869565	Metabolism	Amino acid metabolism	Glycine, serine and threonine metabolism [PATH:ko00260]	GATM; glycine amidinotransferase [EC:2.1.4.1]
K01625	0	0	0	0.0869565	Metabolism	Carbohydrate metabolism	Pentose phosphate pathway [PATH:ko00030]	eda; 2-dehydro-3-deoxyphosphogluconate aldolase / (4S)-4-hydroxy-2-oxoglutarate aldolase [EC:4.1.2.14 4.1.3.42]
K01841	0	0	0	0.0869565	Metabolism	Metabolism of other amino acids	Phosphonate and phosphinate metabolism [PATH:ko00440]	pepM; phosphoenolpyruvate phosphomutase [EC:5.4.2.9]
K01846	0	0	0	0.0869565	Metabolism	Carbohydrate metabolism	Glyoxylate and dicarboxylate metabolism [PATH:ko00630]	glmS, mutS, mamA; methylaspartate mutase sigma subunit [EC:5.4.99.1]
K03418	0	0	0	0.0869565	Metabolism	Carbohydrate metabolism	Glyoxylate and dicarboxylate metabolism [PATH:ko00630]	E3.5.1.56; N,N-dimethylformamidase [EC:3.5.1.56]
K10780	0	0	0	0.0869565	Metabolism	Lipid metabolism	Fatty acid biosynthesis [PATH:ko00061]	fabL; enoyl-[acyl-carrier protein] reductase III [EC:1.3.1.104]
K13950	0	0	0	0.0869565	Metabolism	Metabolism of cofactors and vitamins	Folate biosynthesis [PATH:ko00790]	pabAB; para-aminobenzoate synthetase [EC:2.6.1.85]
K15320	0	0	0	0.0869565	Metabolism	Metabolism of terpenoids and polyketides	Biosynthesis of enediyne antibiotics [PATH:ko01059]	ATX, chlB1, mdpB; 6-methylsalicylic acid synthase [EC:2.3.1.165]
K19268	0	0	0	0.0869565	Metabolism	Carbohydrate metabolism	Glyoxylate and dicarboxylate metabolism [PATH:ko00630]	glmE, mutE, mamB; methylaspartate mutase epsilon subunit [EC:5.4.99.1]
K21297	0	0	0	0.0869565	Metabolism	Metabolism of terpenoids and polyketides	Biosynthesis of type II polyketide products [PATH:ko01057]	ctcQ; flavin reductase (NADH) [EC:1.5.1.36]
K21721	0	0	0	0.0869565	Metabolism	Biosynthesis of other secondary metabolites	Biosynthesis of secondary metabolites - other antibiotics [PATH:ko00998]	sbnB; N-[(2S)-2-amino-2-carboxyethyl]-L-glutamate dehydrogenase [EC:1.5.1.51]
K21949	0	0	0	0.0869565	Metabolism	Biosynthesis of other secondary metabolites	Biosynthesis of secondary metabolites - other antibiotics [PATH:ko00998]	sbnA; N-(2-amino-2-carboxyethyl)-L-glutamate synthase [EC:2.5.1.140]
K02005	0	0	0	0.0869565	Not Included in Pathway or Brite	Unclassified: signaling and cellular processes	Structural proteins	ABC.CD.TX; HlyD family secretion protein
K07504	0	0	0	0.0869565	Not Included in Pathway or Brite	Unclassified: genetic information processing	Others	K07504; predicted type IV restriction endonuclease
K21014	0	0	0	0.0869565	Not Included in Pathway or Brite	Unclassified: metabolism	Enzymes with EC numbers	stf0; trehalose 2-sulfotransferase [EC:2.8.2.37]
K22419	0	0	0	0.0869565	Not Included in Pathway or Brite	Unclassified: metabolism	Enzymes with EC numbers	VEP1; Delta4-3-oxosteroid 5beta-reductase [EC:1.3.1.3]
K00897	0	0	0	0.108696	Brite Hierarchies	Protein families: signaling and cellular processes	Antimicrobial resistance genes [BR:ko01504]	aphA; kanamycin kinase [EC:2.7.1.95]
K01295	0	0	0	0.108696	Brite Hierarchies	Protein families: metabolism	Peptidases [BR:ko01002]	cpg; glutamate carboxypeptidase [EC:3.4.17.11]
K07061	0	0	0	0.108696	Brite Hierarchies	Protein families: signaling and cellular processes	Prokaryotic defense system [BR:ko02048]	cmr1; CRISPR-associated protein Cmr1
K08162	0	0	0	0.108696	Brite Hierarchies	Protein families: signaling and cellular processes	Transporters [BR:ko02000]	mdtH; MFS transporter, DHA1 family, multidrug resistance protein
K09127	0	0	0	0.108696	Brite Hierarchies	Protein families: signaling and cellular processes	Prokaryotic defense system [BR:ko02048]	cmr3; CRISPR-associated protein Cmr3
K10716	0	0	0	0.108696	Brite Hierarchies	Protein families: signaling and cellular processes	Transporters [BR:ko02000]	kch, trkA, mthK, pch; voltage-gated potassium channel
K13658	0	0	0	0.108696	Brite Hierarchies	Protein families: metabolism	Glycosyltransferases [BR:ko01003]	gumI; beta-1,4-mannosyltransferase [EC:2.4.1.251]
K18234	0	0	0	0.108696	Brite Hierarchies	Protein families: signaling and cellular processes	Antimicrobial resistance genes [BR:ko01504]	vat; virginiamycin A acetyltransferase [EC:2.3.1.-]
K19157	0	0	0	0.108696	Brite Hierarchies	Protein families: signaling and cellular processes	Prokaryotic defense system [BR:ko02048]	yafQ; mRNA interferase YafQ [EC:3.1.-.-]
K19171	0	0	0	0.108696	Brite Hierarchies	Protein families: signaling and cellular processes	Prokaryotic defense system [BR:ko02048]	dndD; DNA sulfur modification protein DndD
K21843	0	0	0	0.108696	Brite Hierarchies	Protein families: genetic information processing	Membrane trafficking [BR:ko04131]	TTC7; tetratricopeptide repeat protein 7
K04486	0	0	0	0.108696	Metabolism	Amino acid metabolism	Histidine metabolism [PATH:ko00340]	E3.1.3.15B; histidinol-phosphatase (PHP family) [EC:3.1.3.15]
K00216	0	0	0	0.108696	Metabolism	Metabolism of terpenoids and polyketides	Biosynthesis of siderophore group nonribosomal peptides [PATH:ko01053]	entA; 2,3-dihydro-2,3-dihydroxybenzoate dehydrogenase [EC:1.3.1.28]
K01690	0	0	0	0.108696	Metabolism	Carbohydrate metabolism	Pentose phosphate pathway [PATH:ko00030]	edd; phosphogluconate dehydratase [EC:4.2.1.12]
K01771	0	0	0	0.108696	Metabolism	Carbohydrate metabolism	Inositol phosphate metabolism [PATH:ko00562]	plc; 1-phosphatidylinositol phosphodiesterase [EC:4.6.1.13]
K01779	0	0	0	0.108696	Metabolism	Amino acid metabolism	Alanine, aspartate and glutamate metabolism [PATH:ko00250]	racD; aspartate racemase [EC:5.1.1.13]
K05901	0	0	0	0.108696	Metabolism	Metabolism of cofactors and vitamins	Riboflavin metabolism [PATH:ko00740]	BLVRB; biliverdin reductase / flavin reductase [EC:1.3.1.24 1.5.1.30]
K13017	0	0	0	0.108696	Metabolism	Carbohydrate metabolism	Amino sugar and nucleotide sugar metabolism [PATH:ko00520]	wbpE, wlbC; UDP-2-acetamido-2-deoxy-ribo-hexuluronate aminotransferase [EC:2.6.1.98]
K14155	0	0	0	0.108696	Metabolism	Amino acid metabolism	Cysteine and methionine metabolism [PATH:ko00270]	patB, malY; cysteine-S-conjugate beta-lyase [EC:4.4.1.13]
K14253	0	0	0	0.108696	Metabolism	Metabolism of terpenoids and polyketides	Biosynthesis of type II polyketide products [PATH:ko01057]	oxyE; 6-methylpretetramide 4-monooxygenase [EC:1.14.13.232]
K15466	0	0	0	0.108696	Metabolism	Metabolism of terpenoids and polyketides	Type I polyketide structures [PATH:ko01052]	rifF, asm9; amide synthase
K17285	0	0	0	0.108696	Metabolism	Energy metabolism	Sulfur metabolism [PATH:ko00920]	SELENBP1; methanethiol oxidase [EC:1.8.3.4]
K20261	0	0	0	0.108696	Metabolism	Biosynthesis of other secondary metabolites	Phenazine biosynthesis [PATH:ko00405]	phzD; trans-2,3-dihydro-3-hydroxyanthranilic acid synthase [EC:3.3.2.15]
K20940	0	0	0	0.108696	Metabolism	Biosynthesis of other secondary metabolites	Phenazine biosynthesis [PATH:ko00405]	phzS; 5-methylphenazine-1-carboxylate 1-monooxygenase [EC:1.14.13.218]
K09989	0	0	0	0.108696	Not Included in Pathway or Brite	Poorly characterized	Function unknown	K09989; uncharacterized protein
K06919	0	0	0	0.108696	Not Included in Pathway or Brite	Unclassified: genetic information processing	Replication and repair	K06919; putative DNA primase/helicase
K17064	0	0	0	0.108696	Not Included in Pathway or Brite	Unclassified: metabolism	Enzymes with EC numbers	ddh; D-2-hydroxyacid dehydrogenase (NADP+) [EC:1.1.1.272]
K21909	0	0	0	0.108696	Not Included in Pathway or Brite	Unclassified: metabolism	Enzymes with EC numbers	eryC; D-erythrulose 1-phosphate 3-epimerase [EC:5.1.3.38]
K23414	0	0	0	0.108696	Not Included in Pathway or Brite	Unclassified: metabolism	Enzymes with EC numbers	papA5; phenolphthiocerol/phthiocerol/phthiodiolone dimycocerosyl transferase [EC:2.3.1.282]
K12442	0	0	0	0.130435	Brite Hierarchies	Protein families: metabolism	Lipid biosynthesis proteins [BR:ko01004]	ppsC; phthiocerol/phenolphthiocerol synthesis type-I polyketide synthase C
K19141	0	0	0	0.130435	Brite Hierarchies	Protein families: signaling and cellular processes	Prokaryotic defense system [BR:ko02048]	cmr5; CRISPR-associated protein Cmr5
K22733	0	0	0	0.130435	Brite Hierarchies	Protein families: signaling and cellular processes	Transporters [BR:ko02000]	NIPA, SLC57A2S; magnesium transporter
K22908	0	0	0	0.130435	Brite Hierarchies	Protein families: metabolism	Glycosyltransferases [BR:ko01003]	mggS; mannosylglucosylglycerate synthase [EC:2.4.1.-]
K00148	0	0	0	0.130435	Metabolism	Energy metabolism	Methane metabolism [PATH:ko00680]	fdhA; glutathione-independent formaldehyde dehydrogenase [EC:1.2.1.46]
K00867	0	0	0	0.130435	Metabolism	Metabolism of cofactors and vitamins	Pantothenate and CoA biosynthesis [PATH:ko00770]	coaA; type I pantothenate kinase [EC:2.7.1.33]
K02609	0	0	0	0.130435	Metabolism	Amino acid metabolism	Phenylalanine metabolism [PATH:ko00360]	paaA; ring-1,2-phenylacetyl-CoA epoxidase subunit PaaA [EC:1.14.13.149]
K03367	0	0	0	0.130435	Metabolism	Metabolism of other amino acids	D-Alanine metabolism [PATH:ko00473]	dltA; D-alanine--poly(phosphoribitol) ligase subunit 1 [EC:6.1.1.13]
K07546	0	0	0	0.130435	Metabolism	Xenobiotics biodegradation and metabolism	Toluene degradation [PATH:ko00623]	bbsH; E-phenylitaconyl-CoA hydratase [EC:4.2.1.-]
K09459	0	0	0	0.130435	Metabolism	Metabolism of other amino acids	Phosphonate and phosphinate metabolism [PATH:ko00440]	E4.1.1.82; phosphonopyruvate decarboxylase [EC:4.1.1.82]
K14267	0	0	0	0.130435	Metabolism	Amino acid metabolism	Lysine biosynthesis [PATH:ko00300]	dapC; N-succinyldiaminopimelate aminotransferase [EC:2.6.1.17]
K14274	0	0	0	0.130435	Metabolism	Carbohydrate metabolism	Pentose and glucuronate interconversions [PATH:ko00040]	xylC; xylonolactonase [EC:3.1.1.-]
K07445	0	0	0	0.130435	Not Included in Pathway or Brite	Unclassified: genetic information processing	Replication and repair	K07445; putative DNA methylase
K18700	0	0	0	0.130435	Not Included in Pathway or Brite	Unclassified: metabolism	Enzymes with EC numbers	flK; fluoroacetyl-CoA thioesterase [EC:3.1.2.29]
K18058	0	0	0	0.130435	Not Included in Pathway or Brite	Unclassified: metabolism	Enzymes with EC numbers	asnO; L-asparagine oxygenase [EC:1.14.11.39]
K18197	0	0	0	0.130435	Not Included in Pathway or Brite	Unclassified: metabolism	Enzymes with EC numbers	yesW; rhamnogalacturonan endolyase [EC:4.2.2.23]
K08677	0	0	0	0.152174	Brite Hierarchies	Protein families: metabolism	Peptidases [BR:ko01002]	K08677; kumamolisin
K09000	0	0	0	0.152174	Brite Hierarchies	Protein families: signaling and cellular processes	Prokaryotic defense system [BR:ko02048]	cmr4; CRISPR-associated protein Cmr4
K19076	0	0	0	0.152174	Brite Hierarchies	Protein families: signaling and cellular processes	Prokaryotic defense system [BR:ko02048]	cmr2, cas10; CRISPR-associated protein Cmr2
K19142	0	0	0	0.152174	Brite Hierarchies	Protein families: signaling and cellular processes	Prokaryotic defense system [BR:ko02048]	cmr6; CRISPR-associated protein Cmr6
K21962	0	0	0	0.152174	Brite Hierarchies	Protein families: genetic information processing	Transcription factors [BR:ko03000]	acnR; TetR/AcrR family transcriptional regulator, transcriptional repressor of aconitase
K21001	0	0	0	0.152174	Cellular Processes	Cellular community - prokaryotes	Biofilm formation - Pseudomonas aeruginosa [PATH:ko02025]	pslH; polysaccharide biosynthesis protein PslH
K02065	0	0	0	0.152174	Environmental Information Processing	Membrane transport	ABC transporters [PATH:ko02010]	mlaF, linL, mkl; phospholipid/cholesterol/gamma-HCH transport system ATP-binding protein
K08303	0	0	0	0.152174	Human Diseases	Infectious disease: bacterial	Epithelial cell signaling in Helicobacter pylori infection [PATH:ko05120]	K08303; putative protease [EC:3.4.-.-]
K14956	0	0	0	0.152174	Human Diseases	Infectious disease: bacterial	Tuberculosis [PATH:ko05152]	esxA, esat6; 6 kDa early secretory antigenic target
K00500	0	0	0	0.152174	Metabolism	Amino acid metabolism	Phenylalanine metabolism [PATH:ko00360]	phhA, PAH; phenylalanine-4-hydroxylase [EC:1.14.16.1]
K02234	0	0	0	0.152174	Metabolism	Metabolism of cofactors and vitamins	Porphyrin and chlorophyll metabolism [PATH:ko00860]	cobW; cobalamin biosynthesis protein CobW
K02509	0	0	0	0.152174	Metabolism	Amino acid metabolism	Tyrosine metabolism [PATH:ko00350]	hpaH; 2-oxo-hept-3-ene-1,7-dioate hydratase [EC:4.2.1.-]
K13995	0	0	0	0.152174	Metabolism	Metabolism of cofactors and vitamins	Nicotinate and nicotinamide metabolism [PATH:ko00760]	nicF; maleamate amidohydrolase [EC:3.5.1.107]
K14519	0	0	0	0.152174	Metabolism	Xenobiotics biodegradation and metabolism	Caprolactam degradation [PATH:ko00930]	aldH; NADP-dependent aldehyde dehydrogenase [EC:1.2.1.4]
K17836	0	0	0	0.152174	Metabolism	Biosynthesis of other secondary metabolites	Penicillin and cephalosporin biosynthesis [PATH:ko00311]	penP; beta-lactamase class A [EC:3.5.2.6]
K18028	0	0	0	0.152174	Metabolism	Metabolism of cofactors and vitamins	Nicotinate and nicotinamide metabolism [PATH:ko00760]	nicX; 2,5-dihydroxypyridine 5,6-dioxygenase [EC:1.13.11.9]
K19982	0	0	0	0.152174	Metabolism	Biosynthesis of other secondary metabolites	Staurosporine biosynthesis [PATH:ko00404]	prnD; aminopyrrolnitrin oxygenase [EC:1.14.13.-]
K09919	0	0	0	0.152174	Not Included in Pathway or Brite	Poorly characterized	Function unknown	K09919; uncharacterized protein
K09164	0	0	0	0.152174	Not Included in Pathway or Brite	Poorly characterized	Function unknown	K09164; uncharacterized protein
K09990	0	0	0	0.152174	Not Included in Pathway or Brite	Poorly characterized	Function unknown	K09990; uncharacterized protein
K23683	0	0	0	0.152174	#N/A	#N/A	#N/A	#N/A
K01156	0	0	0	0.173913	Brite Hierarchies	Protein families: signaling and cellular processes	Prokaryotic defense system [BR:ko02048]	res; type III restriction enzyme [EC:3.1.21.5]
K05841	0	0	0	0.173913	Brite Hierarchies	Protein families: metabolism	Glycosyltransferases [BR:ko01003]	E2.4.1.173; sterol 3beta-glucosyltransferase [EC:2.4.1.173]
K18235	0	0	0	0.173913	Brite Hierarchies	Protein families: signaling and cellular processes	Antimicrobial resistance genes [BR:ko01504]	vgb; virginiamycin B lyase [EC:4.2.99.-]
K18555	0	0	0	0.173913	Brite Hierarchies	Protein families: signaling and cellular processes	Antimicrobial resistance genes [BR:ko01504]	qnr, mcbG; fluoroquinolone resistance protein
K09695	0	0	0	0.173913	Environmental Information Processing	Membrane transport	ABC transporters [PATH:ko02010]	nodI; lipooligosaccharide transport system ATP-binding protein
K00772	0	0	0	0.173913	Metabolism	Amino acid metabolism	Cysteine and methionine metabolism [PATH:ko00270]	mtaP, MTAP; 5'-methylthioadenosine phosphorylase [EC:2.4.2.28]
K03707	0	0	0	0.173913	Metabolism	Metabolism of cofactors and vitamins	Thiamine metabolism [PATH:ko00730]	tenA; thiaminase (transcriptional activator TenA) [EC:3.5.99.2]
K10619	0	0	0	0.173913	Metabolism	Xenobiotics biodegradation and metabolism	Xylene degradation [PATH:ko00622]	cmtAb; p-cumate 2,3-dioxygenase subunit alpha [EC:1.14.12.25]
K10804	0	0	0	0.173913	Metabolism	Lipid metabolism	Biosynthesis of unsaturated fatty acids [PATH:ko01040]	tesA; acyl-CoA thioesterase I [EC:3.1.2.- 3.1.2.2 3.1.1.2 3.1.1.5]
K19548	0	0	0	0.173913	Metabolism	Biosynthesis of other secondary metabolites	Biosynthesis of secondary metabolites - other antibiotics [PATH:ko00998]	bacC; dihydroanticapsin dehydrogenase [EC:1.1.1.385]
K20421	0	0	0	0.173913	Metabolism	Metabolism of terpenoids and polyketides	Biosynthesis of enediyne antibiotics [PATH:ko01059]	ncsB1; 2,7-dihydroxy-5-methyl-1-naphthoate 7-O-methyltransferase [EC:2.1.1.303]
K02348	0	0	0	0.173913	Not Included in Pathway or Brite	Poorly characterized	General function prediction only	elaA; ElaA protein
K14659	0	0	0	0.173913	Not Included in Pathway or Brite	Unclassified: metabolism	Enzymes with EC numbers	nodB; chitooligosaccharide deacetylase [EC:3.5.1.-]
K15781	0	0	0	0.173913	Not Included in Pathway or Brite	Unclassified: metabolism	Enzymes with EC numbers	serB-plsC; putative phosphoserine phosphatase / 1-acylglycerol-3-phosphate O-acyltransferase [EC:3.1.3.3 2.3.1.51]
K23463	0	0	0	0.173913	Not Included in Pathway or Brite	Unclassified: metabolism	Enzymes with EC numbers	tgnC; (Z)-2-((N-methylformamido)methylene)-5-hydroxybutyrolactone dehydrogenase [EC:1.2.1.-]
K08602	0	0	0	0.195652	Brite Hierarchies	Protein families: metabolism	Peptidases [BR:ko01002]	pepF, pepB; oligoendopeptidase F [EC:3.4.24.-]
K07110	0	0	0	0.195652	Brite Hierarchies	Protein families: genetic information processing	Transcription factors [BR:ko03000]	ramB; XRE family transcriptional regulator, fatty acid utilization regulator
K14666	0	0	0	0.195652	Brite Hierarchies	Protein families: metabolism	Glycosyltransferases [BR:ko01003]	nodC; N-acetylglucosaminyltransferase [EC:2.4.1.-]
K09694	0	0	0	0.195652	Environmental Information Processing	Membrane transport	ABC transporters [PATH:ko02010]	nodJ; lipooligosaccharide transport system permease protein
K11354	0	0	0	0.195652	Environmental Information Processing	Signal transduction	Two-component system [PATH:ko02020]	cph1; two-component system, chemotaxis family, sensor kinase Cph1 [EC:2.7.13.3]
K02510	0	0	0	0.195652	Metabolism	Amino acid metabolism	Tyrosine metabolism [PATH:ko00350]	hpaI, hpcH; 4-hydroxy-2-oxoheptanedioate aldolase [EC:4.1.2.52]
K09516	0	0	0	0.195652	Metabolism	Metabolism of cofactors and vitamins	Retinol metabolism [PATH:ko00830]	RETSAT; all-trans-retinol 13,14-reductase [EC:1.3.99.23]
K10620	0	0	0	0.195652	Metabolism	Xenobiotics biodegradation and metabolism	Xylene degradation [PATH:ko00622]	cmtB; 2,3-dihydroxy-2,3-dihydro-p-cumate dehydrogenase [EC:1.3.1.58]
K13821	0	0	0	0.195652	Metabolism	Amino acid metabolism	Alanine, aspartate and glutamate metabolism [PATH:ko00250]	putA; RHH-type transcriptional regulator, proline utilization regulon repressor / proline dehydrogenase / delta 1-pyrroline-5-carboxylate dehydrogenase [EC:1.5.5.2 1.2.1.88]
K16033	0	0	0	0.195652	Metabolism	Metabolism of terpenoids and polyketides	Type I polyketide structures [PATH:ko01052]	asm12; FADH2-dependent halogenase
K06936	0	0	0	0.195652	Not Included in Pathway or Brite	Poorly characterized	Function unknown	K06936; uncharacterized protein
K01552	0	0	0	0.195652	#N/A	#N/A	#N/A	#N/A
K10297	0	0	0	0.217391	Brite Hierarchies	Protein families: genetic information processing	Ubiquitin system [BR:ko04121]	FBXO11; F-box protein 11
K19640	0	0	0	0.217391	Brite Hierarchies	Protein families: signaling and cellular processes	Two-component system [BR:ko02022]	hypX, hoxX; putative two-component system protein, hydrogenase maturation factor HypX/HoxX
K21686	0	0	0	0.217391	Brite Hierarchies	Protein families: genetic information processing	Transcription factors [BR:ko03000]	prpR; XRE family transcriptional regulator, fatty acid utilization regulator
K01637	0	0	0	0.217391	Metabolism	Carbohydrate metabolism	Glyoxylate and dicarboxylate metabolism [PATH:ko00630]	E4.1.3.1, aceA; isocitrate lyase [EC:4.1.3.1]
K01684	0	0	0	0.217391	Metabolism	Carbohydrate metabolism	Galactose metabolism [PATH:ko00052]	dgoD; galactonate dehydratase [EC:4.2.1.6]
K10536	0	0	0	0.217391	Metabolism	Amino acid metabolism	Arginine and proline metabolism [PATH:ko00330]	aguA; agmatine deiminase [EC:3.5.3.12]
K13940	0	0	0	0.217391	Metabolism	Metabolism of cofactors and vitamins	Folate biosynthesis [PATH:ko00790]	sulD; dihydroneopterin aldolase / 2-amino-4-hydroxy-6-hydroxymethyldihydropteridine diphosphokinase [EC:4.1.2.25 2.7.6.3]
K17835	0	0	0	0.217391	Metabolism	Biosynthesis of other secondary metabolites	Biosynthesis of secondary metabolites - unclassified [PATH:ko00999]	griH; 3-amino-4-hydroxybenzoic acid synthase [EC:4.1.99.20]
K18287	0	0	0	0.217391	Metabolism	Biosynthesis of other secondary metabolites	Biosynthesis of secondary metabolites - unclassified [PATH:ko00999]	griI; 2-amino-4,5-dihydroxy-6-oxo-7-(phosphooxy)heptanoate synthase [EC:4.1.2.56]
K14658	0	0	0	0.217391	Not Included in Pathway or Brite	Unclassified: metabolism	Enzymes with EC numbers	nodA; nodulation protein A [EC:2.3.1.-]
K18481	0	0	0	0.23913	Brite Hierarchies	Protein families: signaling and cellular processes	Transporters [BR:ko02000]	mas; Mce-associated membrane protein
K18843	0	0	0	0.23913	Brite Hierarchies	Protein families: signaling and cellular processes	Prokaryotic defense system [BR:ko02048]	hicB; antitoxin HicB
K07670	0	0	0	0.23913	Environmental Information Processing	Signal transduction	Two-component system [PATH:ko02020]	mtrA; two-component system, OmpR family, response regulator MtrA
K18230	0	0	0	0.23913	Environmental Information Processing	Membrane transport	ABC transporters [PATH:ko02010]	tylC, oleB, carA, srmB; macrolide transport system ATP-binding/permease protein
K03153	0	0	0	0.23913	Metabolism	Metabolism of cofactors and vitamins	Thiamine metabolism [PATH:ko00730]	thiO; glycine oxidase [EC:1.4.3.19]
K02372	0	0	0	0.23913	Metabolism	Lipid metabolism	Fatty acid biosynthesis [PATH:ko00061]	fabZ; 3-hydroxyacyl-[acyl-carrier-protein] dehydratase [EC:4.2.1.59]
K10216	0	0	0	0.23913	Metabolism	Xenobiotics biodegradation and metabolism	Benzoate degradation [PATH:ko00362]	dmpD, xylF; 2-hydroxymuconate-semialdehyde hydrolase [EC:3.7.1.9]
K15019	0	0	0	0.23913	Metabolism	Energy metabolism	Carbon fixation pathways in prokaryotes [PATH:ko00720]	K15019; 3-hydroxypropionyl-coenzyme A dehydratase [EC:4.2.1.116]
K17228	0	0	0	0.23913	Metabolism	Energy metabolism	Sulfur metabolism [PATH:ko00920]	sfnG; dimethylsulfone monooxygenase [EC:1.14.14.35]
K18225	0	0	0	0.23913	Metabolism	Carbohydrate metabolism	Propanoate metabolism [PATH:ko00640]	prmB; propane monooxygenase reductase component [EC:1.18.1.-]
K07742	0	0	0	0.23913	Not Included in Pathway or Brite	Poorly characterized	Function unknown	ylxR; uncharacterized protein
K13796	0	0	0	0.23913	Not Included in Pathway or Brite	Unclassified: metabolism	Energy metabolism	cobZ, tcuA; tricarballylate dehydrogenase
K23256	0	0	0	0.23913	Not Included in Pathway or Brite	Unclassified: metabolism	Enzymes with EC numbers	curA; NADPH-dependent curcumin reductase [EC:1.3.1.-]
K13693	0	0	0	0.26087	Brite Hierarchies	Protein families: metabolism	Glycosyltransferases [BR:ko01003]	gpgS; glucosyl-3-phosphoglycerate synthase [EC:2.4.1.266]
K15383	0	0	0	0.26087	Brite Hierarchies	Protein families: signaling and cellular processes	Transporters [BR:ko02000]	K15383; MtN3 and saliva related transmembrane protein
K18845	0	0	0	0.26087	Brite Hierarchies	Protein families: genetic information processing	Ribosome biogenesis [BR:ko03009]	rmt, armA; 16S rRNA (guanine(1405)-N(7))-methyltransferase [EC:2.1.1.179]
K23258	0	0	0	0.26087	Brite Hierarchies	Protein families: genetic information processing	DNA repair and recombination proteins [BR:ko03400]	mutT1; 8-oxo-dGTP phosphatase [EC:3.6.1.-]
K23356	0	0	0	0.26087	Brite Hierarchies	Protein families: genetic information processing	Transcription factors [BR:ko03000]	trmB; HTH-type transcriptional regulator, sugar sensing transcriptional regulator
K02066	0	0	0	0.26087	Environmental Information Processing	Membrane transport	ABC transporters [PATH:ko02010]	mlaE, linK; phospholipid/cholesterol/gamma-HCH transport system permease protein
K02067	0	0	0	0.26087	Environmental Information Processing	Membrane transport	ABC transporters [PATH:ko02010]	mlaD, linM; phospholipid/cholesterol/gamma-HCH transport system substrate-binding protein
K00010	0	0	0	0.26087	Metabolism	Carbohydrate metabolism	Inositol phosphate metabolism [PATH:ko00562]	iolG; myo-inositol 2-dehydrogenase / D-chiro-inositol 1-dehydrogenase [EC:1.1.1.18 1.1.1.369]
K00116	0	0	0	0.26087	Metabolism	Carbohydrate metabolism	Citrate cycle (TCA cycle) [PATH:ko00020]	mqo; malate dehydrogenase (quinone) [EC:1.1.5.4]
K01115	0	0	0	0.26087	Metabolism	Lipid metabolism	Glycerophospholipid metabolism [PATH:ko00564]	PLD1_2; phospholipase D1/2 [EC:3.1.4.4]
K01961	0	0	0	0.26087	Metabolism	Carbohydrate metabolism	Pyruvate metabolism [PATH:ko00620]	accC; acetyl-CoA carboxylase, biotin carboxylase subunit [EC:6.4.1.2 6.3.4.14]
K06281	0	0	0	0.26087	Metabolism	Xenobiotics biodegradation and metabolism	Nitrotoluene degradation [PATH:ko00633]	hyaB, hybC; hydrogenase large subunit [EC:1.12.99.6]
K10680	0	0	0	0.26087	Metabolism	Xenobiotics biodegradation and metabolism	Nitrotoluene degradation [PATH:ko00633]	nemA; N-ethylmaleimide reductase [EC:1.-.-.-]
K16422	0	0	0	0.26087	Metabolism	Metabolism of terpenoids and polyketides	Biosynthesis of vancomycin group antibiotics [PATH:ko01055]	hmo, nocN; 4-hydroxymandelate oxidase [EC:1.1.3.46]
K16431	0	0	0	0.26087	Metabolism	Metabolism of terpenoids and polyketides	Biosynthesis of enediyne antibiotics [PATH:ko01059]	cepH, sgcC3, mdpC3, kedY3; FAD-dependent halogenase [EC:1.14.19.-]
K18009	0	0	0	0.26087	Metabolism	Carbohydrate metabolism	Butanoate metabolism [PATH:ko00650]	budC; meso-butanediol dehydrogenase / (S,S)-butanediol dehydrogenase / diacetyl reductase [EC:1.1.1.- 1.1.1.76 1.1.1.304]
K18223	0	0	0	0.26087	Metabolism	Carbohydrate metabolism	Propanoate metabolism [PATH:ko00640]	prmA; propane 2-monooxygenase large subunit [EC:1.14.13.227]
K20420	0	0	0	0.26087	Metabolism	Metabolism of terpenoids and polyketides	Biosynthesis of enediyne antibiotics [PATH:ko01059]	ncsB3; 2-hydroxy-5-methyl-1-naphthoate 7-hydroxylase [EC:1.14.15.31]
K04755	0	0	0	0.26087	Not Included in Pathway or Brite	Unclassified: metabolism	Energy metabolism	fdx; ferredoxin, 2Fe-2S
K06926	0	0	0	0.26087	Not Included in Pathway or Brite	Poorly characterized	Function unknown	K06926; uncharacterized protein
K07137	0	0	0	0.26087	Not Included in Pathway or Brite	Poorly characterized	Function unknown	K07137; uncharacterized protein
K00773	0	0	0	0.282609	Brite Hierarchies	Protein families: genetic information processing	Transfer RNA biogenesis [BR:ko03016]	tgt, QTRT1; queuine tRNA-ribosyltransferase [EC:2.4.2.29]
K03761	0	0	0	0.282609	Brite Hierarchies	Protein families: signaling and cellular processes	Transporters [BR:ko02000]	kgtP; MFS transporter, MHS family, alpha-ketoglutarate permease
K15468	0	0	0	0.282609	Brite Hierarchies	Protein families: metabolism	Polyketide biosynthesis proteins [BR:ko01008]	pksS; cytochrome P450 PksS
K03620	0	0	0	0.282609	Environmental Information Processing	Signal transduction	Two-component system [PATH:ko02020]	hyaC; Ni/Fe-hydrogenase 1 B-type cytochrome subunit
K18233	0	0	0	0.282609	Environmental Information Processing	Membrane transport	ABC transporters [PATH:ko02010]	oleC5; oleandomycin transport system permease protein
K04566	0	0	0	0.282609	Genetic Information Processing	Translation	Aminoacyl-tRNA biosynthesis [PATH:ko00970]	lysK; lysyl-tRNA synthetase, class I [EC:6.1.1.6]
K06208	0	0	0	0.282609	Metabolism	Amino acid metabolism	Phenylalanine, tyrosine and tryptophan biosynthesis [PATH:ko00400]	aroH; chorismate mutase [EC:5.4.99.5]
K00368	0	0	0	0.282609	Metabolism	Energy metabolism	Nitrogen metabolism [PATH:ko00910]	nirK; nitrite reductase (NO-forming) [EC:1.7.2.1]
K01432	0	0	0	0.282609	Metabolism	Carbohydrate metabolism	Glyoxylate and dicarboxylate metabolism [PATH:ko00630]	AFMID; arylformamidase [EC:3.5.1.9]
K06282	0	0	0	0.282609	Metabolism	Xenobiotics biodegradation and metabolism	Nitrotoluene degradation [PATH:ko00633]	hyaA, hybO; hydrogenase small subunit [EC:1.12.99.6]
K09457	0	0	0	0.282609	Metabolism	Metabolism of cofactors and vitamins	Folate biosynthesis [PATH:ko00790]	queF; 7-cyano-7-deazaguanine reductase [EC:1.7.1.13]
K16421	0	0	0	0.282609	Metabolism	Metabolism of terpenoids and polyketides	Biosynthesis of vancomycin group antibiotics [PATH:ko01055]	hmaS, nocF; 4-hydroxymandelate synthase [EC:1.13.11.46]
K16423	0	0	0	0.282609	Metabolism	Metabolism of terpenoids and polyketides	Biosynthesis of vancomycin group antibiotics [PATH:ko01055]	hpgT, nocG; (S)-3,5-dihydroxyphenylglycine transaminase [EC:2.6.1.103]
K16424	0	0	0	0.282609	Metabolism	Metabolism of terpenoids and polyketides	Biosynthesis of vancomycin group antibiotics [PATH:ko01055]	dpgA; 3,5-dihydroxyphenylacetyl-CoA synthase [EC:2.3.1.246]
K16425	0	0	0	0.282609	Metabolism	Metabolism of terpenoids and polyketides	Biosynthesis of vancomycin group antibiotics [PATH:ko01055]	dpgB; isomerase DpgB
K16426	0	0	0	0.282609	Metabolism	Metabolism of terpenoids and polyketides	Biosynthesis of vancomycin group antibiotics [PATH:ko01055]	dpgD; dehydration protein DpgD
K16427	0	0	0	0.282609	Metabolism	Metabolism of terpenoids and polyketides	Biosynthesis of vancomycin group antibiotics [PATH:ko01055]	dpgC; (3,5-dihydroxyphenyl)acetyl-CoA 1,2-dioxygenase [EC:1.13.11.80]
K18224	0	0	0	0.282609	Metabolism	Carbohydrate metabolism	Propanoate metabolism [PATH:ko00640]	prmC; propane 2-monooxygenase small subunit [EC:1.14.13.227]
K18226	0	0	0	0.282609	Metabolism	Carbohydrate metabolism	Propanoate metabolism [PATH:ko00640]	prmD; propane monooxygenase coupling protein
K18382	0	0	0	0.282609	Metabolism	Carbohydrate metabolism	Propanoate metabolism [PATH:ko00640]	adh1; NAD+-dependent secondary alcohol dehydrogenase Adh1 [EC:1.1.1.-]
K03630	0	0	0	0.282609	Not Included in Pathway or Brite	Unclassified: genetic information processing	Replication and repair	radC; DNA repair protein RadC
K07002	0	0	0	0.282609	Not Included in Pathway or Brite	Poorly characterized	Function unknown	K07002; uncharacterized protein
K22874	0	0	0	0.282609	Not Included in Pathway or Brite	Unclassified: metabolism	Enzymes with EC numbers	pvcB; L-tyrosine isonitrile desaturase/decarboxylase [EC:1.14.20.9 1.14.20.10]
K19055	0	0	0	0.304348	Brite Hierarchies	Protein families: genetic information processing	Transfer RNA biogenesis [BR:ko03016]	prdX, proX; Ala-tRNA(Pro) deacylase [EC:3.1.1.-]
K18232	0	0	0	0.304348	Environmental Information Processing	Membrane transport	ABC transporters [PATH:ko02010]	oleC4; oleandomycin transport system ATP-binding protein
K04117	0	0	0	0.304348	Metabolism	Xenobiotics biodegradation and metabolism	Benzoate degradation [PATH:ko00362]	aliB; cyclohexanecarboxyl-CoA dehydrogenase [EC:1.3.99.-]
K07215	0	0	0	0.304348	Metabolism	Metabolism of cofactors and vitamins	Porphyrin and chlorophyll metabolism [PATH:ko00860]	pigA, hemO; heme oxygenase (biliverdin-IX-beta and delta-forming) [EC:1.14.99.58]
K08310	0	0	0	0.304348	Metabolism	Metabolism of cofactors and vitamins	Folate biosynthesis [PATH:ko00790]	nudB, ntpA; dihydroneopterin triphosphate diphosphatase [EC:3.6.1.67]
K10764	0	0	0	0.304348	Metabolism	Energy metabolism	Sulfur metabolism [PATH:ko00920]	metZ; O-succinylhomoserine sulfhydrylase [EC:2.5.1.-]
K16022	0	0	0	0.304348	Metabolism	Metabolism of terpenoids and polyketides	Type I polyketide structures [PATH:ko01052]	rif19; flavoprotein hydroxylase
K19003	0	0	0	0.304348	Metabolism	Lipid metabolism	Glycerolipid metabolism [PATH:ko00561]	mgdA; 1,2-diacylglycerol 3-beta-glucosyltransferase [EC:2.4.1.336]
K13236	0	0	0	0.304348	Not Included in Pathway or Brite	Unclassified: metabolism	Enzymes with EC numbers	DECR1; 2,4-dienoyl-CoA reductase, mitochondrial [EC:1.3.1.34]
K19337	0	0	0	0.326087	Brite Hierarchies	Protein families: genetic information processing	Transcription factors [BR:ko03000]	hexR; RpiR family transcriptional regulator, carbohydrate utilization regulator
K00005	0	0	0	0.326087	Metabolism	Carbohydrate metabolism	Propanoate metabolism [PATH:ko00640]	gldA; glycerol dehydrogenase [EC:1.1.1.6]
K07536	0	0	0	0.326087	Metabolism	Xenobiotics biodegradation and metabolism	Benzoate degradation [PATH:ko00362]	badI; 2-ketocyclohexanecarboxyl-CoA hydrolase [EC:3.1.2.-]
K21195	0	0	0	0.326087	Metabolism	Metabolism of other amino acids	Phosphonate and phosphinate metabolism [PATH:ko00440]	phnY; 2-aminoethylphosphonate dioxygenase [EC:1.14.11.46]
K06137	0	0	0	0.326087	Not Included in Pathway or Brite	Unclassified: metabolism	Enzymes with EC numbers	pqqC; pyrroloquinoline-quinone synthase [EC:1.3.3.11]
K22952	0	0	0	0.326087	Not Included in Pathway or Brite	Unclassified: metabolism	Enzymes with EC numbers	pvcA; L-tyrosine isonitrile synthase [EC:4.1.99.24]
K16214	0	0	0	0.347826	Brite Hierarchies	Protein families: signaling and cellular processes	Prokaryotic defense system [BR:ko02048]	pezT; UDP-N-acetylglucosamine kinase [EC:2.7.1.176]
K19088	0	0	0	0.347826	Brite Hierarchies	Protein families: signaling and cellular processes	Prokaryotic defense system [BR:ko02048]	cst1, cas8a; CRISPR-associated protein Cst1
K19090	0	0	0	0.347826	Brite Hierarchies	Protein families: signaling and cellular processes	Prokaryotic defense system [BR:ko02048]	cas5t; CRISPR-associated protein Cas5t
K01207	0	0	0	0.347826	Metabolism	Carbohydrate metabolism	Amino sugar and nucleotide sugar metabolism [PATH:ko00520]	nagZ; beta-N-acetylhexosaminidase [EC:3.2.1.52]
K11163	0	0	0	0.347826	Not Included in Pathway or Brite	Unclassified: metabolism	Enzymes with EC numbers	DHRS1; dehydrogenase/reductase SDR family member 1 [EC:1.1.-.-]
K22463	0	0	0	0.347826	Not Included in Pathway or Brite	Unclassified: metabolism	Enzymes with EC numbers	afsA; 2-oxo-3-(phosphooxy)propyl 3-oxoalkanoate synthase [EC:2.3.1.277]
K19075	0	0	0	0.369565	Brite Hierarchies	Protein families: signaling and cellular processes	Prokaryotic defense system [BR:ko02048]	cst2, cas7; CRISPR-associated protein Cst2
K13541	0	0	0	0.369565	Metabolism	Metabolism of cofactors and vitamins	Porphyrin and chlorophyll metabolism [PATH:ko00860]	cbiGH-cobJ; cobalt-precorrin 5A hydrolase / precorrin-3B C17-methyltransferase [EC:3.7.1.12 2.1.1.131]
K02188	0	0	0	0.391304	Metabolism	Metabolism of cofactors and vitamins	Porphyrin and chlorophyll metabolism [PATH:ko00860]	cbiD; cobalt-precorrin-5B (C1)-methyltransferase [EC:2.1.1.195]
K15764	0	0	0	0.391304	Metabolism	Xenobiotics biodegradation and metabolism	Toluene degradation [PATH:ko00623]	tmoE, tbuA2, touE; toluene monooxygenase system protein E [EC:1.14.13.236 1.14.13.-]
K08977	0	0	0	0.391304	Not Included in Pathway or Brite	Unclassified: metabolism	Enzymes with EC numbers	cruF; bisanhydrobacterioruberin hydratase [EC:4.2.1.161]
K22443	0	0	0	0.391304	Not Included in Pathway or Brite	Unclassified: metabolism	Enzymes with EC numbers	cntA; carnitine monooxygenase subunit [EC:1.14.13.239]
K00355	0	0	0	0.413043	Metabolism	Metabolism of cofactors and vitamins	Ubiquinone and other terpenoid-quinone biosynthesis [PATH:ko00130]	NQO1; NAD(P)H dehydrogenase (quinone) [EC:1.6.5.2]
K09568	0	0	0	0.434783	Brite Hierarchies	Protein families: genetic information processing	Chaperones and folding catalysts [BR:ko03110]	FKBP1; FK506-binding protein 1 [EC:5.2.1.8]
K03969	0	0	0	0.434783	Not Included in Pathway or Brite	Unclassified: genetic information processing	Others	pspA; phage shock protein A
K15761	0	0	0	0.456522	Metabolism	Xenobiotics biodegradation and metabolism	Toluene degradation [PATH:ko00623]	tmoB, tbuU, touB; toluene monooxygenase system protein B [EC:1.14.13.236 1.14.13.-]
K15762	0	0	0	0.456522	Metabolism	Energy metabolism	Sulfur metabolism [PATH:ko00920]	tmoC, tbuB, touC; toluene monooxygenase system ferredoxin subunit
K15763	0	0	0	0.456522	Metabolism	Xenobiotics biodegradation and metabolism	Toluene degradation [PATH:ko00623]	tmoD, tbuV, touD; toluene monooxygenase system protein D [EC:1.14.13.236 1.14.13.-]
K20468	0	0	0	0.478261	Brite Hierarchies	Protein families: signaling and cellular processes	Transporters [BR:ko02000]	K20468; putative heme transporter
K00645	0	0	0	0.478261	Metabolism	Lipid metabolism	Fatty acid biosynthesis [PATH:ko00061]	fabD, MCAT, MCT1; [acyl-carrier-protein] S-malonyltransferase [EC:2.3.1.39]
K02192	0	0	0	0.478261	Not Included in Pathway or Brite	Unclassified: signaling and cellular processes	Others	bfd; bacterioferritin-associated ferredoxin
K01738	0	0	0	0.5	Metabolism	Energy metabolism	Sulfur metabolism [PATH:ko00920]	cysK; cysteine synthase [EC:2.5.1.47]
K22348	0	0	0	0.5	Not Included in Pathway or Brite	Unclassified: metabolism	Enzymes with EC numbers	moxA; manganese oxidase [EC:1.16.3.3]
K01500	0	0	0	0.521739	Metabolism	Metabolism of cofactors and vitamins	One carbon pool by folate [PATH:ko00670]	fchA; methenyltetrahydrofolate cyclohydrolase [EC:3.5.4.9]
K09019	0	0	0	0.521739	Metabolism	Nucleotide metabolism	Pyrimidine metabolism [PATH:ko00240]	rutE; 3-hydroxypropanoate dehydrogenase [EC:1.1.1.-]
K09005	0	0	0	0.521739	Not Included in Pathway or Brite	Poorly characterized	Function unknown	K09005; uncharacterized protein
K16593	0	0	0	0.543478	Metabolism	Metabolism of cofactors and vitamins	Biotin metabolism [PATH:ko00780]	bioI, CYP107H; pimeloyl-[acyl-carrier protein] synthase [EC:1.14.14.46]
K22704	0	0	0	0.543478	Not Included in Pathway or Brite	Unclassified: metabolism	Enzymes with EC numbers	hpnR; hopanoid C-3 methylase [EC:2.1.1.-]
K00997	0	0	0	0.565217	Metabolism	Metabolism of cofactors and vitamins	Pantothenate and CoA biosynthesis [PATH:ko00770]	acpS; holo-[acyl-carrier protein] synthase [EC:2.7.8.7]
K01006	0	0	0	0.565217	Metabolism	Carbohydrate metabolism	Pyruvate metabolism [PATH:ko00620]	ppdK; pyruvate, orthophosphate dikinase [EC:2.7.9.1]
K08691	0	0	0	0.586957	Metabolism	Carbohydrate metabolism	Glyoxylate and dicarboxylate metabolism [PATH:ko00630]	mcl; malyl-CoA/(S)-citramalyl-CoA lyase [EC:4.1.3.24 4.1.3.25]
K15760	0	0	0	0.586957	Metabolism	Xenobiotics biodegradation and metabolism	Toluene degradation [PATH:ko00623]	tmoA, tbuA1, touA; toluene monooxygenase system protein A [EC:1.14.13.236 1.14.13.-]
K13255	0	0	0	0.586957	Not Included in Pathway or Brite	Poorly characterized	General function prediction only	fhuF; ferric iron reductase protein FhuF
K14669	0	0	0	0.673913	Brite Hierarchies	Protein families: metabolism	Polyketide biosynthesis proteins [BR:ko01008]	whiEV; minimal PKS acyl carrier protein
K23549	0	0	0	0.673913	Metabolism	Xenobiotics biodegradation and metabolism	Nitrotoluene degradation [PATH:ko00633]	hupV; uptake hydrogenase large subunit [EC:1.12.99.6]
K12984	0	0	0	0.695652	Brite Hierarchies	Protein families: metabolism	Glycosyltransferases [BR:ko01003]	waaE, kdtX; (heptosyl)LPS beta-1,4-glucosyltransferase [EC:2.4.1.-]
K14257	0	0	0	0.695652	Metabolism	Metabolism of terpenoids and polyketides	Biosynthesis of type II polyketide products [PATH:ko01057]	ctcP, cts4, prnC; tetracycline 7-halogenase / FADH2 O2-dependent halogenase [EC:1.14.19.49 1.14.19.-]
K16017	0	0	0	0.695652	Metabolism	Metabolism of terpenoids and polyketides	Biosynthesis of ansamycins [PATH:ko01051]	rifM, asm45; AHBA synthesis associated protein
K16020	0	0	0	0.695652	Metabolism	Metabolism of terpenoids and polyketides	Biosynthesis of ansamycins [PATH:ko01051]	rifG, asm47; 5-deoxy-5-amino-3-dehydroquinate synthase
K00242	0	0	0	0.717391	Metabolism	Carbohydrate metabolism	Citrate cycle (TCA cycle) [PATH:ko00020]	sdhD, frdD; succinate dehydrogenase / fumarate reductase, membrane anchor subunit
K00505	0	0	0	0.717391	Metabolism	Amino acid metabolism	Tyrosine metabolism [PATH:ko00350]	TYR; tyrosinase [EC:1.14.18.1]
K01042	0	0	0	0.717391	Metabolism	Metabolism of other amino acids	Selenocompound metabolism [PATH:ko00450]	selA; L-seryl-tRNA(Ser) seleniumtransferase [EC:2.9.1.1]
K03737	0	0	0	0.717391	Metabolism	Carbohydrate metabolism	Glycolysis / Gluconeogenesis [PATH:ko00010]	por, nifJ; pyruvate-ferredoxin/flavodoxin oxidoreductase [EC:1.2.7.1 1.2.7.-]
K16015	0	0	0	0.717391	Metabolism	Metabolism of terpenoids and polyketides	Biosynthesis of ansamycins [PATH:ko01051]	rifL, asm44; oxidoreductase [EC:1.1.1.-]
K16016	0	0	0	0.717391	Metabolism	Metabolism of terpenoids and polyketides	Biosynthesis of ansamycins [PATH:ko01051]	rifK, asm24, asm43; 3-amino-5-hydroxybenzoate synthase [EC:4.2.1.144 2.6.1.-]
K16018	0	0	0	0.717391	Metabolism	Metabolism of terpenoids and polyketides	Biosynthesis of ansamycins [PATH:ko01051]	rifN, asm22; kanosamine 6-kinase [EC:2.7.1.179]
K23548	0	0	0	0.717391	Metabolism	Xenobiotics biodegradation and metabolism	Nitrotoluene degradation [PATH:ko00633]	hupU; uptake hydrogenase small subunit [EC:1.12.99.6]
K18208	0	0	0	0.717391	Not Included in Pathway or Brite	Unclassified: metabolism	Enzymes with EC numbers	RNLS; renalase [EC:1.6.3.5]
K16021	0	0	0	0.73913	Metabolism	Metabolism of terpenoids and polyketides	Biosynthesis of ansamycins [PATH:ko01051]	rifJ, asm23; 5-deoxy-5-amino-3-dehydroquinate dehydratase
K21302	0	0	0	0.73913	Metabolism	Carbohydrate metabolism	Inositol phosphate metabolism [PATH:ko00562]	sapM; phosphatidylinositol-3-phosphatase [EC:3.1.3.64]
K08981	0	0	0	0.73913	Not Included in Pathway or Brite	Poorly characterized	General function prediction only	K08981; putative membrane protein
K21185	0	0	0	0.76087	Metabolism	Metabolism of terpenoids and polyketides	Biosynthesis of enediyne antibiotics [PATH:ko01059]	sgcE6, mdpE6, kedE6; flavin reductase
K07491	0	0	0	0.76087	Not Included in Pathway or Brite	Unclassified: genetic information processing	Replication and repair	K07491; putative transposase
K09167	0	0	0	0.76087	Not Included in Pathway or Brite	Poorly characterized	Function unknown	K09167; uncharacterized protein
K02189	0	0	0	0.782609	Metabolism	Metabolism of cofactors and vitamins	Porphyrin and chlorophyll metabolism [PATH:ko00860]	cbiG; cobalt-precorrin 5A hydrolase [EC:3.7.1.12]
K09012	0	0	0	0.869565	Brite Hierarchies	Protein families: genetic information processing	Transcription factors [BR:ko03000]	sufR; DeoR family transcriptional regulator, suf operon transcriptional repressor
K21885	0	0	0	0.869565	Brite Hierarchies	Protein families: genetic information processing	Transcription factors [BR:ko03000]	cmtR; ArsR family transcriptional regulator, cadmium/lead-responsive transcriptional repressor
K23269	0	0	0	0.891304	Metabolism	Nucleotide metabolism	Purine metabolism [PATH:ko00230]	purL; phosphoribosylformylglycinamidine synthase subunit PurL [EC:6.3.5.3]
K00758	0	0	0	0.913043	Metabolism	Nucleotide metabolism	Pyrimidine metabolism [PATH:ko00240]	deoA, TYMP; thymidine phosphorylase [EC:2.4.2.4]
K23373	0	0	0	0.913043	Metabolism	Biosynthesis of other secondary metabolites	Biosynthesis of secondary metabolites - unclassified [PATH:ko00999]	sbnH; 2-[(L-alanin-3-ylcarbamoyl)methyl]-2-hydroxybutanedioate decarboxylase [EC:4.1.1.117]
K04762	0	0	0	0.934783	Brite Hierarchies	Protein families: genetic information processing	Chaperones and folding catalysts [BR:ko03110]	hslR; ribosome-associated heat shock protein Hsp15
K00563	0	0	0	0.956522	Brite Hierarchies	Protein families: genetic information processing	Ribosome biogenesis [BR:ko03009]	rlmA1; 23S rRNA (guanine745-N1)-methyltransferase [EC:2.1.1.187]
K02586	0	0	0	0.956522	Metabolism	Energy metabolism	Nitrogen metabolism [PATH:ko00910]	nifD; nitrogenase molybdenum-iron protein alpha chain [EC:1.18.6.1]
K13745	0	0	0	0.956522	Metabolism	Amino acid metabolism	Glycine, serine and threonine metabolism [PATH:ko00260]	ddc; L-2,4-diaminobutyrate decarboxylase [EC:4.1.1.86]
K02587	0	0	0	0.956522	Not Included in Pathway or Brite	Unclassified: metabolism	Energy metabolism	nifE; nitrogenase molybdenum-cofactor synthesis protein NifE
K02592	0	0	0	0.956522	Not Included in Pathway or Brite	Unclassified: metabolism	Energy metabolism	nifN; nitrogenase molybdenum-iron protein NifN
K07400	0	0	0	0.956522	Not Included in Pathway or Brite	Unclassified: genetic information processing	Protein processing	nfuA; Fe/S biogenesis protein NfuA
K13628	0	0	0	0.978261	Brite Hierarchies	Protein families: genetic information processing	Transfer RNA biogenesis [BR:ko03016]	iscA; iron-sulfur cluster assembly protein
K23264	0	0	0	0.978261	Metabolism	Nucleotide metabolism	Purine metabolism [PATH:ko00230]	purS; phosphoribosylformylglycinamidine synthase subunit PurS [EC:6.3.5.3]
K00836	0	0	0	0.978261	Metabolism	Amino acid metabolism	Glycine, serine and threonine metabolism [PATH:ko00260]	ectB, dat; diaminobutyrate-2-oxoglutarate transaminase [EC:2.6.1.76]
K02588	0	0	0	0.978261	Metabolism	Energy metabolism	Nitrogen metabolism [PATH:ko00910]	nifH; nitrogenase iron protein NifH
K02594	0	0	0	0.978261	Metabolism	Carbohydrate metabolism	Pyruvate metabolism [PATH:ko00620]	nifV; homocitrate synthase NifV [EC:2.3.3.14]
K02597	0	0	0	0.978261	Not Included in Pathway or Brite	Unclassified: metabolism	Energy metabolism	nifZ; nitrogen fixation protein NifZ
K23265	0	0	0	1	Metabolism	Nucleotide metabolism	Purine metabolism [PATH:ko00230]	purQ; phosphoribosylformylglycinamidine synthase subunit PurQ / glutaminase [EC:6.3.5.3 3.5.1.2]
K02591	0	0	0	1	Metabolism	Energy metabolism	Nitrogen metabolism [PATH:ko00910]	nifK; nitrogenase molybdenum-iron protein beta chain [EC:1.18.6.1]
K02585	0	0	0	1	Not Included in Pathway or Brite	Unclassified: metabolism	Energy metabolism	nifB; nitrogen fixation protein NifB
K02595	0	0	0	1	Not Included in Pathway or Brite	Unclassified: metabolism	Energy metabolism	nifW; nitrogenase-stabilizing/protective protein
K02596	0	0	0	1	Not Included in Pathway or Brite	Unclassified: metabolism	Energy metabolism	nifX; nitrogen fixation protein NifX
K02647	0	0	0.166667	0	Brite Hierarchies	Protein families: genetic information processing	Transcription factors [BR:ko03000]	cdaR; carbohydrate diacid regulator
K14657	0	0	0.166667	0	Brite Hierarchies	Protein families: genetic information processing	Transcription factors [BR:ko03000]	nodD; LysR family transcriptional regulator, nod-box dependent transcriptional activator
K14818	0	0	0.166667	0	Brite Hierarchies	Protein families: genetic information processing	Ribosome biogenesis [BR:ko03009]	SQT1; ribosome assembly protein SQT1
K19092	0	0	0.166667	0	Brite Hierarchies	Protein families: signaling and cellular processes	Prokaryotic defense system [BR:ko02048]	parE1_3_4; toxin ParE1/3/4
K19545	0	0	0.166667	0	Brite Hierarchies	Protein families: signaling and cellular processes	Antimicrobial resistance genes [BR:ko01504]	lnuA_C_D_E, lin; lincosamide nucleotidyltransferase A/C/D/E
K21490	0	0	0.166667	0	Brite Hierarchies	Protein families: signaling and cellular processes	Prokaryotic defense system [BR:ko02048]	yokJ; antitoxin YokJ
K02405	0	0	0.166667	0	Environmental Information Processing	Signal transduction	Two-component system [PATH:ko02020]	fliA; RNA polymerase sigma factor for flagellar operon FliA
K19620	0	0	0.166667	0	Environmental Information Processing	Signal transduction	Two-component system [PATH:ko02020]	phcB; extracellular factor (EF) 3-hydroxypalmitic acid methyl ester biosynthesis protein
K01406	0	0	0.166667	0	Human Diseases	Drug resistance: antimicrobial	Cationic antimicrobial peptide (CAMP) resistance [PATH:ko01503]	prtC; serralysin [EC:3.4.24.40]
K00004	0	0	0.166667	0	Metabolism	Carbohydrate metabolism	Butanoate metabolism [PATH:ko00650]	BDH, butB; (R,R)-butanediol dehydrogenase / meso-butanediol dehydrogenase / diacetyl reductase [EC:1.1.1.4 1.1.1.- 1.1.1.303]
K01053	0	0	0.166667	0	Metabolism	Carbohydrate metabolism	Pentose phosphate pathway [PATH:ko00030]	E3.1.1.17, gnl, RGN; gluconolactonase [EC:3.1.1.17]
K04098	0	0	0.166667	0	Metabolism	Xenobiotics biodegradation and metabolism	Benzoate degradation [PATH:ko00362]	chqB; hydroxyquinol 1,2-dioxygenase [EC:1.13.11.37]
K06989	0	0	0.166667	0	Metabolism	Metabolism of cofactors and vitamins	Nicotinate and nicotinamide metabolism [PATH:ko00760]	nadX, ASPDH; aspartate dehydrogenase [EC:1.4.1.21]
K07512	0	0	0.166667	0	Metabolism	Lipid metabolism	Fatty acid biosynthesis [PATH:ko00061]	MECR, NRBF1; mitochondrial enoyl-[acyl-carrier protein] reductase / trans-2-enoyl-CoA reductase [EC:1.3.1.- 1.3.1.38]
K09828	0	0	0.166667	0	Metabolism	Lipid metabolism	Steroid biosynthesis [PATH:ko00100]	DHCR24, DWF1; Delta24-sterol reductase [EC:1.3.1.72 1.3.1.-]
K14938	0	0	0.166667	0	Metabolism	Metabolism of terpenoids and polyketides	Insect hormone biosynthesis [PATH:ko00981]	NVD, DAF36; cholesterol 7-desaturase [EC:1.14.19.21]
K17225	0	0	0.166667	0	Metabolism	Energy metabolism	Sulfur metabolism [PATH:ko00920]	soxC; sulfane dehydrogenase subunit SoxC
K18067	0	0	0.166667	0	Metabolism	Xenobiotics biodegradation and metabolism	Polycyclic aromatic hydrocarbon degradation [PATH:ko00624]	pht4; phthalate 4,5-cis-dihydrodiol dehydrogenase [EC:1.3.1.64]
K18068	0	0	0.166667	0	Metabolism	Xenobiotics biodegradation and metabolism	Polycyclic aromatic hydrocarbon degradation [PATH:ko00624]	pht3; phthalate 4,5-dioxygenase [EC:1.14.12.7]
K18372	0	0	0.166667	0	Metabolism	Carbohydrate metabolism	Propanoate metabolism [PATH:ko00640]	acmB; methyl acetate hydrolase [EC:3.1.1.-]
K19856	0	0	0.166667	0	Metabolism	Metabolism of terpenoids and polyketides	Polyketide sugar unit biosynthesis [PATH:ko00523]	aveBVII, avrH; 3-O-methyltransferase [EC:2.1.1.-]
K20423	0	0	0.166667	0	Metabolism	Metabolism of terpenoids and polyketides	Biosynthesis of enediyne antibiotics [PATH:ko01059]	ncsB2; 2-hydroxy-7-methoxy-5-methyl-1-naphthoate---CoA ligase [EC:6.2.1.43]
K21214	0	0	0.166667	0	Metabolism	Metabolism of terpenoids and polyketides	Biosynthesis of enediyne antibiotics [PATH:ko01059]	ncsC4; NDP-hexose 4-ketoreductase
K21607	0	0	0.166667	0	Metabolism	Xenobiotics biodegradation and metabolism	Chlorocyclohexane and chlorobenzene degradation [PATH:ko00361]	pcpD; tetrachlorobenzoquinone reductase [EC:1.1.1.404]
K21801	0	0	0.166667	0	Metabolism	Amino acid metabolism	Tryptophan metabolism [PATH:ko00380]	iaaH; indoleacetamide hydrolase [EC:3.5.1.-]
K22935	0	0	0.166667	0	Metabolism	Carbohydrate metabolism	Pentose and glucuronate interconversions [PATH:ko00040]	XK1, psk; D-ribulokinase [EC:2.7.1.47]
K00862	0	0	0.166667	0	Not Included in Pathway or Brite	Unclassified: metabolism	Enzymes with EC numbers	eryA; erythritol kinase (D-erythritol 1-phosphate-forming) [EC:2.7.1.215]
K07085	0	0	0.166667	0	Not Included in Pathway or Brite	Unclassified: signaling and cellular processes	Transport	K07085; putative transport protein
K09803	0	0	0.166667	0	Not Included in Pathway or Brite	Poorly characterized	Function unknown	K09803; uncharacterized protein
K13665	0	0	0.166667	0	Not Included in Pathway or Brite	Unclassified: signaling and cellular processes	Structural proteins	gumL; pyruvyltransferase
K14113	0	0	0.166667	0	Not Included in Pathway or Brite	Unclassified: metabolism	Energy metabolism	ehbD; energy-converting hydrogenase B subunit D
K15509	0	0	0.166667	0	Not Included in Pathway or Brite	Unclassified: metabolism	Enzymes with EC numbers	hpsN; sulfopropanediol 3-dehydrogenase [EC:1.1.1.308]
K18703	0	0	0.166667	0	Not Included in Pathway or Brite	Unclassified: metabolism	Enzymes with EC numbers	SUGCT; succinate---hydroxymethylglutarate CoA-transferase [EC:2.8.3.13]
K21684	0	0	0.166667	0	Not Included in Pathway or Brite	Unclassified: metabolism	Enzymes with EC numbers	sdgC; salicyloyl-CoA 5-hydroxylase [EC:1.14.13.209]
K22900	0	0	0.166667	0.0217391	Brite Hierarchies	Protein families: genetic information processing	Transfer RNA biogenesis [BR:ko03016]	TRMO, trmO; tRNA (adenine37-N6)-methyltransferase [EC:2.1.1.-]
K06985	0	0	0.166667	0.0217391	Cellular Processes	Cell growth and death	Cell cycle - Caulobacter [PATH:ko04112]	K06985; aspartyl protease family protein
K10227	0	0	0.166667	0.0217391	Environmental Information Processing	Membrane transport	ABC transporters [PATH:ko02010]	smoE, mtlE; sorbitol/mannitol transport system substrate-binding protein
K10229	0	0	0.166667	0.0217391	Environmental Information Processing	Membrane transport	ABC transporters [PATH:ko02010]	smoG, mtlG; sorbitol/mannitol transport system permease protein
K10228	0	0	0.166667	0.0217391	Environmental Information Processing	Membrane transport	ABC transporters [PATH:ko02010]	smoF, mtlF; sorbitol/mannitol transport system permease protein
K03130	0	0	0.166667	0.0217391	Genetic Information Processing	Transcription	Basal transcription factors [PATH:ko03022]	TAF5; transcription initiation factor TFIID subunit 5
K01031	0	0	0.166667	0.0217391	Metabolism	Xenobiotics biodegradation and metabolism	Benzoate degradation [PATH:ko00362]	pcaI; 3-oxoadipate CoA-transferase, alpha subunit [EC:2.8.3.6]
K01458	0	0	0.166667	0.0217391	Metabolism	Carbohydrate metabolism	Glyoxylate and dicarboxylate metabolism [PATH:ko00630]	hutG; N-formylglutamate deformylase [EC:3.5.1.68]
K13483	0	0	0.166667	0.0217391	Metabolism	Nucleotide metabolism	Purine metabolism [PATH:ko00230]	yagT; xanthine dehydrogenase YagT iron-sulfur-binding subunit
K21759	0	0	0.166667	0.0217391	Metabolism	Xenobiotics biodegradation and metabolism	Aminobenzoate degradation [PATH:ko00627]	bsdD; vanillate/4-hydroxybenzoate decarboxylase subunit D [EC:4.1.1.- 4.1.1.61]
K15735	0	0	0.166667	0.0434783	Brite Hierarchies	Protein families: genetic information processing	Transcription factors [BR:ko03000]	csiR; GntR family transcriptional regulator, carbon starvation induced regulator
K19156	0	0	0.166667	0.0434783	Brite Hierarchies	Protein families: signaling and cellular processes	Prokaryotic defense system [BR:ko02048]	prlF, sohA; antitoxin PrlF
K21000	0	0	0.166667	0.0434783	Cellular Processes	Cellular community - prokaryotes	Biofilm formation - Pseudomonas aeruginosa [PATH:ko02025]	pslG; polysaccharide biosynthesis protein PslG
K00446	0	0	0.166667	0.0434783	Metabolism	Xenobiotics biodegradation and metabolism	Benzoate degradation [PATH:ko00362]	dmpB, xylE; catechol 2,3-dioxygenase [EC:1.13.11.2]
K01032	0	0	0.166667	0.0434783	Metabolism	Xenobiotics biodegradation and metabolism	Benzoate degradation [PATH:ko00362]	pcaJ; 3-oxoadipate CoA-transferase, beta subunit [EC:2.8.3.6]
K03809	0	0	0.166667	0.0434783	Metabolism	Metabolism of cofactors and vitamins	Ubiquinone and other terpenoid-quinone biosynthesis [PATH:ko00130]	wrbA; NAD(P)H dehydrogenase (quinone) [EC:1.6.5.2]
K18981	0	0	0.166667	0.0434783	Metabolism	Carbohydrate metabolism	Ascorbate and aldarate metabolism [PATH:ko00053]	udh; uronate dehydrogenase [EC:1.1.1.203]
K00279	0	0	0.166667	0.0652174	Metabolism	Metabolism of terpenoids and polyketides	Zeatin biosynthesis [PATH:ko00908]	CKX; cytokinin dehydrogenase [EC:1.5.99.12]
K02638	0	0	0.166667	0.0652174	Metabolism	Energy metabolism	Photosynthesis [PATH:ko00195]	petE; plastocyanin
K13327	0	0	0.166667	0.0652174	Metabolism	Metabolism of terpenoids and polyketides	Polyketide sugar unit biosynthesis [PATH:ko00523]	spnN, oleW; dTDP-3,4-didehydro-2,6-dideoxy-alpha-D-glucose 3-reductase [EC:1.1.1.384]
K14446	0	0	0.166667	0.0652174	Metabolism	Carbohydrate metabolism	Glyoxylate and dicarboxylate metabolism [PATH:ko00630]	ccr; crotonyl-CoA carboxylase/reductase [EC:1.3.1.85]
K22270	0	0	0.166667	0.0652174	Metabolism	Xenobiotics biodegradation and metabolism	Benzoate degradation [PATH:ko00362]	nagX; 3-hydroxybenzoate 6-monooxygenase [EC:1.14.13.24]
K07675	0	0	0.166667	0.0869565	Environmental Information Processing	Signal transduction	Two-component system [PATH:ko02020]	uhpB; two-component system, NarL family, sensor histidine kinase UhpB [EC:2.7.13.3]
K16444	0	0	0.166667	0.0869565	Metabolism	Metabolism of terpenoids and polyketides	Biosynthesis of vancomycin group antibiotics [PATH:ko01055]	gtfB, gtfE; vancomycin aglycone glucosyltransferase [EC:2.4.1.310]
K01585	0	0	0.166667	0.108696	Metabolism	Amino acid metabolism	Arginine and proline metabolism [PATH:ko00330]	speA; arginine decarboxylase [EC:4.1.1.19]
K08351	0	0	0.166667	0.108696	Metabolism	Metabolism of cofactors and vitamins	Biotin metabolism [PATH:ko00780]	bisC; biotin/methionine sulfoxide reductase [EC:1.-.-.-]
K02010	0	0	0.166667	0.130435	Environmental Information Processing	Membrane transport	ABC transporters [PATH:ko02010]	afuC, fbpC; iron(III) transport system ATP-binding protein [EC:7.2.2.7]
K01622	0	0	0.166667	0.130435	Metabolism	Carbohydrate metabolism	Glycolysis / Gluconeogenesis [PATH:ko00010]	K01622; fructose 1,6-bisphosphate aldolase/phosphatase [EC:4.1.2.13 3.1.3.11]
K07155	0	0	0.166667	0.130435	Not Included in Pathway or Brite	Unclassified: metabolism	Enzymes with EC numbers	qodI; quercetin 2,3-dioxygenase [EC:1.13.11.24]
K07316	0	0	0.166667	0.152174	Brite Hierarchies	Protein families: signaling and cellular processes	Prokaryotic defense system [BR:ko02048]	mod; adenine-specific DNA-methyltransferase [EC:2.1.1.72]
K16051	0	0	0.166667	0.152174	Metabolism	Xenobiotics biodegradation and metabolism	Steroid degradation [PATH:ko00984]	tesI; 3-oxo-5alpha-steroid 4-dehydrogenase [EC:1.3.99.5]
K05556	0	0	0.166667	0.173913	Metabolism	Metabolism of terpenoids and polyketides	Biosynthesis of type II polyketide products [PATH:ko01057]	actVI1, RED1; ketoreductase RED1 [EC:1.1.1.-]
K16149	0	0	0.166667	0.173913	Metabolism	Carbohydrate metabolism	Starch and sucrose metabolism [PATH:ko00500]	K16149; 1,4-alpha-glucan branching enzyme [EC:2.4.1.18]
K17218	0	0	0.166667	0.173913	Metabolism	Energy metabolism	Sulfur metabolism [PATH:ko00920]	sqr; sulfide:quinone oxidoreductase [EC:1.8.5.4]
K07343	0	0	0.166667	0.173913	Not Included in Pathway or Brite	Unclassified: signaling and cellular processes	Cell motility	tfoX; DNA transformation protein and related proteins
K16694	0	0	0.166667	0.217391	Brite Hierarchies	Protein families: signaling and cellular processes	Transporters [BR:ko02000]	tuaB; teichuronic acid exporter
K18827	0	0	0.166667	0.217391	Brite Hierarchies	Protein families: metabolism	Lipopolysaccharide biosynthesis proteins [BR:ko01005]	wbdD, wbbD; O-antigen chain-terminating methyltransferase [EC:2.1.1.- 2.1.1.294 2.7.1.181]
K11936	0	0	0.166667	0.23913	Cellular Processes	Cellular community - prokaryotes	Biofilm formation - Escherichia coli [PATH:ko02026]	pgaC, icaA; poly-beta-1,6-N-acetyl-D-glucosamine synthase [EC:2.4.1.-]
K01822	0	0	0.166667	0.23913	Metabolism	Lipid metabolism	Steroid hormone biosynthesis [PATH:ko00140]	E5.3.3.1; steroid Delta-isomerase [EC:5.3.3.1]
K14630	0	0	0.166667	0.23913	Metabolism	Metabolism of terpenoids and polyketides	Biosynthesis of type II polyketide products [PATH:ko01057]	actVA5; two-component flavin-dependent monooxygenase [EC:1.14.14.-]
K20276	0	0	0.166667	0.26087	Cellular Processes	Cellular community - prokaryotes	Quorum sensing [PATH:ko02024]	bapA; large repetitive protein
K16435	0	0	0.166667	0.26087	Metabolism	Metabolism of terpenoids and polyketides	Polyketide sugar unit biosynthesis [PATH:ko00523]	evaA, eryBVI, tylCVI, tylX3, staJ; dTDP-4-dehydro-6-deoxy-alpha-D-glucopyranose 2,3-dehydratase [EC:4.2.1.159]
K16839	0	0	0.166667	0.26087	Metabolism	Nucleotide metabolism	Purine metabolism [PATH:ko00230]	hpxO; FAD-dependent urate hydroxylase [EC:1.14.13.113]
K09858	0	0	0.166667	0.26087	Not Included in Pathway or Brite	Poorly characterized	General function prediction only	K09858; SEC-C motif domain protein
K00480	0	0	0.166667	0.282609	Metabolism	Xenobiotics biodegradation and metabolism	Dioxin degradation [PATH:ko00621]	E1.14.13.1; salicylate hydroxylase [EC:1.14.13.1]
K23259	0	0	0.166667	0.282609	Metabolism	Carbohydrate metabolism	Propanoate metabolism [PATH:ko00640]	adh; isopropanol dehydrogenase (NADP+) [EC:1.1.1.80]
K13444	0	0	0.166667	0.304348	Cellular Processes	Transport and catabolism	Lysosome [PATH:ko04142]	SUMF1, FGE; formylglycine-generating enzyme [EC:1.8.3.7]
K03778	0	0	0.166667	0.304348	Metabolism	Carbohydrate metabolism	Pyruvate metabolism [PATH:ko00620]	ldhA; D-lactate dehydrogenase [EC:1.1.1.28]
K03272	0	0	0.166667	0.326087	Metabolism	Glycan biosynthesis and metabolism	Lipopolysaccharide biosynthesis [PATH:ko00540]	gmhC, hldE, waaE, rfaE; D-beta-D-heptose 7-phosphate kinase / D-beta-D-heptose 1-phosphate adenosyltransferase [EC:2.7.1.167 2.7.7.70]
K13955	0	0	0.166667	0.326087	Not Included in Pathway or Brite	Unclassified: metabolism	Energy metabolism	yogA; zinc-binding alcohol dehydrogenase/oxidoreductase
K03325	0	0	0.166667	0.347826	Brite Hierarchies	Protein families: signaling and cellular processes	Transporters [BR:ko02000]	ACR3, arsB; arsenite transporter
K03273	0	0	0.166667	0.347826	Metabolism	Glycan biosynthesis and metabolism	Lipopolysaccharide biosynthesis [PATH:ko00540]	gmhB; D-glycero-D-manno-heptose 1,7-bisphosphate phosphatase [EC:3.1.3.82 3.1.3.83]
K06920	0	0	0.166667	0.347826	Metabolism	Metabolism of cofactors and vitamins	Folate biosynthesis [PATH:ko00790]	queC; 7-cyano-7-deazaguanine synthase [EC:6.3.4.20]
K13419	0	0	0.166667	0.369565	Brite Hierarchies	Protein families: metabolism	Protein kinases [BR:ko01001]	pknK; serine/threonine-protein kinase PknK [EC:2.7.11.1]
K10854	0	0	0.166667	0.369565	Not Included in Pathway or Brite	Unclassified: metabolism	Enzymes with EC numbers	acxB; acetone carboxylase, alpha subunit [EC:6.4.1.6]
K07317	0	0	0.166667	0.391304	Brite Hierarchies	Protein families: signaling and cellular processes	Prokaryotic defense system [BR:ko02048]	K07317; adenine-specific DNA-methyltransferase [EC:2.1.1.72]
K01137	0	0	0.166667	0.391304	Metabolism	Glycan biosynthesis and metabolism	Glycosaminoglycan degradation [PATH:ko00531]	GNS; N-acetylglucosamine-6-sulfatase [EC:3.1.6.14]
K13075	0	0	0.166667	0.413043	Cellular Processes	Cellular community - prokaryotes	Quorum sensing [PATH:ko02024]	ahlD, aiiA, attM, blcC; N-acyl homoserine lactone hydrolase [EC:3.1.1.81]
K19200	0	0	0.166667	0.434783	Metabolism	Biosynthesis of other secondary metabolites	Penicillin and cephalosporin biosynthesis [PATH:ko00311]	IAL; isopenicillin-N N-acyltransferase like protein
K15733	0	0	0.166667	0.434783	Not Included in Pathway or Brite	Unclassified: metabolism	Enzymes with EC numbers	E1.11.1.19; dye decolorizing peroxidase [EC:1.11.1.19]
K10701	0	0	0.166667	0.456522	Metabolism	Xenobiotics biodegradation and metabolism	Ethylbenzene degradation [PATH:ko00642]	apc; acetophenone carboxylase [EC:6.4.1.8]
K03271	0	0	0.166667	0.478261	Metabolism	Glycan biosynthesis and metabolism	Lipopolysaccharide biosynthesis [PATH:ko00540]	gmhA, lpcA; D-sedoheptulose 7-phosphate isomerase [EC:5.3.1.28]
K07160	0	0	0.166667	0.478261	Metabolism	Metabolism of other amino acids	Glutathione metabolism [PATH:ko00480]	pxpA; 5-oxoprolinase (ATP-hydrolysing) subunit A [EC:3.5.2.9]
K10805	0	0	0.166667	0.478261	Metabolism	Lipid metabolism	Biosynthesis of unsaturated fatty acids [PATH:ko01040]	tesB; acyl-CoA thioesterase II [EC:3.1.2.-]
K14063	0	0	0.166667	0.521739	Brite Hierarchies	Protein families: genetic information processing	Transcription factors [BR:ko03000]	feaR; AraC family transcriptional regulator, positive regulator of tynA and feaB
K07487	0	0	0.166667	0.543478	Not Included in Pathway or Brite	Unclassified: genetic information processing	Replication and repair	K07487; transposase
K07450	0	0	0.166667	0.608696	Not Included in Pathway or Brite	Unclassified: genetic information processing	Replication and repair	K07450; putative resolvase
K13355	0	0	0.166667	0.652174	Cellular Processes	Transport and catabolism	Peroxisome [PATH:ko04146]	NUDT19; nucleoside diphosphate-linked moiety X motif 19, mitochondrial [EC:3.6.1.-]
K23825	0	0	0.166667	0.73913	Metabolism	Metabolism of cofactors and vitamins	Porphyrin and chlorophyll metabolism [PATH:ko00860]	F420H(2)-dependent biliverdin reductase [EC:1.3.98.-]
K02012	0	0	0.166667	0.76087	Environmental Information Processing	Membrane transport	ABC transporters [PATH:ko02010]	afuA, fbpA; iron(III) transport system substrate-binding protein
K07339	0	0	0.166667	0.804348	Brite Hierarchies	Protein families: signaling and cellular processes	Prokaryotic defense system [BR:ko02048]	hicA; mRNA interferase HicA [EC:3.1.-.-]
K19158	0	0	0.166667	0.804348	Brite Hierarchies	Protein families: signaling and cellular processes	Prokaryotic defense system [BR:ko02048]	yoeB; toxin YoeB [EC:3.1.-.-]
K22027	0	0	0.166667	0.869565	Not Included in Pathway or Brite	Unclassified: metabolism	Enzymes with EC numbers	iacA; indole-3-acetate monooxygenase [EC:1.14.13.235]
K04564	0	0	0.166667	0.934783	Environmental Information Processing	Signal transduction	MAPK signaling pathway - fly [PATH:ko04013]	SOD2; superoxide dismutase, Fe-Mn family [EC:1.15.1.1]
K03897	0	0	0.166667	0.934783	Metabolism	Amino acid metabolism	Lysine degradation [PATH:ko00310]	iucD; lysine N6-hydroxylase [EC:1.14.13.59]
K07038	0	0	0.166667	0.934783	Not Included in Pathway or Brite	Poorly characterized	General function prediction only	K07038; inner membrane protein
K00285	0	0	0.166667	1	Metabolism	Amino acid metabolism	Phenylalanine metabolism [PATH:ko00360]	dadA; D-amino-acid dehydrogenase [EC:1.4.5.1]
K03304	0	0	0.333333	0	Brite Hierarchies	Protein families: signaling and cellular processes	Transporters [BR:ko02000]	tehA; tellurite resistance protein
K08355	0	0	0.333333	0	Brite Hierarchies	Protein families: signaling and cellular processes	Transporters [BR:ko02000]	aoxA; arsenite oxidase small subunit [EC:1.20.2.1 1.20.9.1]
K10907	0	0	0.333333	0	Brite Hierarchies	Protein families: metabolism	Amino acid related enzymes [BR:ko01007]	K10907; aminotransferase [EC:2.6.1.-]
K19132	0	0	0.333333	0	Brite Hierarchies	Protein families: signaling and cellular processes	Prokaryotic defense system [BR:ko02048]	csb2; CRISPR-associated protein Csb2
K19577	0	0	0.333333	0	Brite Hierarchies	Protein families: signaling and cellular processes	Transporters [BR:ko02000]	ydhP; MFS transporter, DHA1 family, inner membrane transport protein
K19131	0	0	0.333333	0	Brite Hierarchies	Protein families: signaling and cellular processes	Prokaryotic defense system [BR:ko02048]	csb1; CRISPR-associated protein Csb1
K10117	0	0	0.333333	0	Environmental Information Processing	Membrane transport	ABC transporters [PATH:ko02010]	msmE; raffinose/stachyose/melibiose transport system substrate-binding protein
K10119	0	0	0.333333	0	Environmental Information Processing	Membrane transport	ABC transporters [PATH:ko02010]	msmG; raffinose/stachyose/melibiose transport system permease protein
K00122	0	0	0.333333	0	Metabolism	Carbohydrate metabolism	Glyoxylate and dicarboxylate metabolism [PATH:ko00630]	FDH; formate dehydrogenase [EC:1.17.1.9]
K01725	0	0	0.333333	0	Metabolism	Energy metabolism	Nitrogen metabolism [PATH:ko00910]	cynS; cyanate lyase [EC:4.2.1.104]
K02636	0	0	0.333333	0	Metabolism	Energy metabolism	Photosynthesis [PATH:ko00195]	petC; cytochrome b6-f complex iron-sulfur subunit [EC:7.1.1.6]
K04099	0	0	0.333333	0	Metabolism	Xenobiotics biodegradation and metabolism	Aminobenzoate degradation [PATH:ko00627]	desB, galA; gallate dioxygenase [EC:1.13.11.57]
K06211	0	0	0.333333	0	Metabolism	Metabolism of cofactors and vitamins	Nicotinate and nicotinamide metabolism [PATH:ko00760]	nadR; HTH-type transcriptional regulator, transcriptional repressor of NAD biosynthesis genes [EC:2.7.7.1 2.7.1.22]
K15512	0	0	0.333333	0	Metabolism	Xenobiotics biodegradation and metabolism	Benzoate degradation [PATH:ko00362]	boxB; benzoyl-CoA 2,3-epoxidase subunit B [EC:1.14.13.208]
K15513	0	0	0.333333	0	Metabolism	Xenobiotics biodegradation and metabolism	Benzoate degradation [PATH:ko00362]	boxC; benzoyl-CoA-dihydrodiol lyase [EC:4.1.2.44]
K16514	0	0	0.333333	0	Metabolism	Xenobiotics biodegradation and metabolism	Benzoate degradation [PATH:ko00362]	galD; 4-oxalomesaconate tautomerase [EC:5.3.2.8]
K21310	0	0	0.333333	0	Metabolism	Energy metabolism	Sulfur metabolism [PATH:ko00920]	mddA; methanethiol S-methyltransferase [EC:2.1.1.334]
K16567	0	0	0.333333	0	Not Included in Pathway or Brite	Unclassified: metabolism	Glycan metabolism	exoQ; exopolysaccharide production protein ExoQ
K23983	0	0	0.333333	0	Not Included in Pathway or Brite	Unclassified: metabolism	Enzymes with EC numbers	amiN; amicoumacin kinase [EC:2.7.1.230]
K00141	0	0	0.333333	0.0217391	Metabolism	Xenobiotics biodegradation and metabolism	Aminobenzoate degradation [PATH:ko00627]	xylC; benzaldehyde dehydrogenase (NAD) [EC:1.2.1.28]
K01497	0	0	0.333333	0.0217391	Metabolism	Metabolism of cofactors and vitamins	Riboflavin metabolism [PATH:ko00740]	ribA, RIB1; GTP cyclohydrolase II [EC:3.5.4.25]
K16515	0	0	0.333333	0.0217391	Metabolism	Xenobiotics biodegradation and metabolism	Benzoate degradation [PATH:ko00362]	galB; 4-oxalomesaconate hydratase [EC:4.2.1.83]
K04343	0	0	0.333333	0.0434783	Brite Hierarchies	Protein families: signaling and cellular processes	Antimicrobial resistance genes [BR:ko01504]	strB; streptomycin 6-kinase [EC:2.7.1.72]
K00450	0	0	0.333333	0.0434783	Metabolism	Amino acid metabolism	Tyrosine metabolism [PATH:ko00350]	E1.13.11.4; gentisate 1,2-dioxygenase [EC:1.13.11.4]
K01468	0	0	0.333333	0.0434783	Metabolism	Amino acid metabolism	Histidine metabolism [PATH:ko00340]	hutI, AMDHD1; imidazolonepropionase [EC:3.5.2.7]
K01712	0	0	0.333333	0.0434783	Metabolism	Amino acid metabolism	Histidine metabolism [PATH:ko00340]	hutU, UROC1; urocanate hydratase [EC:4.2.1.49]
K05603	0	0	0.333333	0.0434783	Metabolism	Amino acid metabolism	Histidine metabolism [PATH:ko00340]	hutF; formimidoylglutamate deiminase [EC:3.5.3.13]
K18369	0	0	0.333333	0.0434783	Metabolism	Carbohydrate metabolism	Propanoate metabolism [PATH:ko00640]	adh2; alcohol dehydrogenase [EC:1.1.1.-]
K16171	0	0	0.333333	0.0434783	Metabolism	Amino acid metabolism	Tyrosine metabolism [PATH:ko00350]	faaH; fumarylacetoacetate (FAA) hydrolase [EC:3.7.1.2]
K03298	0	0	0.333333	0.0652174	Brite Hierarchies	Protein families: signaling and cellular processes	Transporters [BR:ko02000]	TC.DME; drug/metabolite transporter, DME family
K01745	0	0	0.333333	0.0652174	Metabolism	Amino acid metabolism	Histidine metabolism [PATH:ko00340]	hutH, HAL; histidine ammonia-lyase [EC:4.3.1.3]
K22553	0	0	0.333333	0.0869565	Metabolism	Xenobiotics biodegradation and metabolism	Benzoate degradation [PATH:ko00362]	CYP199A2; 4-methoxybenzoate monooxygenase (O-demethylating) [EC:1.14.99.15]
K18802	0	0	0.333333	0.0869565	Not Included in Pathway or Brite	Unclassified: metabolism	Amino acid metabolism	DUG3; glutamine amidotransferase
K12996	0	0	0.333333	0.108696	Brite Hierarchies	Protein families: metabolism	Glycosyltransferases [BR:ko01003]	rgpA; rhamnosyltransferase [EC:2.4.1.-]
K22293	0	0	0.333333	0.108696	Brite Hierarchies	Protein families: genetic information processing	Transcription factors [BR:ko03000]	rspR; GntR family transcriptional regulator, rspAB operon transcriptional repressor
K00980	0	0	0.333333	0.108696	Metabolism	Lipid metabolism	Glycerophospholipid metabolism [PATH:ko00564]	tagD; glycerol-3-phosphate cytidylyltransferase [EC:2.7.7.39]
K02847	0	0	0.333333	0.130435	Metabolism	Glycan biosynthesis and metabolism	Lipopolysaccharide biosynthesis [PATH:ko00540]	waaL, rfaL; O-antigen ligase [EC:2.4.1.-]
K16164	0	0	0.333333	0.195652	Metabolism	Amino acid metabolism	Tyrosine metabolism [PATH:ko00350]	K16164; acylpyruvate hydrolase [EC:3.7.1.5]
K07396	0	0	0.333333	0.195652	Not Included in Pathway or Brite	Unclassified: genetic information processing	Protein processing	K07396; putative protein-disulfide isomerase
K07046	0	0	0.333333	0.23913	Metabolism	Carbohydrate metabolism	Fructose and mannose metabolism [PATH:ko00051]	K07046; L-fuconolactonase [EC:3.1.1.-]
K03893	0	0	0.333333	0.26087	Brite Hierarchies	Protein families: signaling and cellular processes	Transporters [BR:ko02000]	arsB; arsenical pump membrane protein
K03181	0	0	0.333333	0.26087	Metabolism	Metabolism of cofactors and vitamins	Ubiquinone and other terpenoid-quinone biosynthesis [PATH:ko00130]	ubiC; chorismate--pyruvate lyase [EC:4.1.3.40]
K11103	0	0	0.333333	0.282609	Environmental Information Processing	Signal transduction	Two-component system [PATH:ko02020]	dctA; aerobic C4-dicarboxylate transport protein
K00360	0	0	0.333333	0.282609	Metabolism	Energy metabolism	Nitrogen metabolism [PATH:ko00910]	nasB; assimilatory nitrate reductase electron transfer subunit [EC:1.7.99.-]
K23169	0	0	0.333333	0.282609	Metabolism	Metabolism of other amino acids	D-Glutamine and D-glutamate metabolism [PATH:ko00471]	murD2; UDP-N-acetylmuramoyl-L-alanine---L-glutamate ligase [EC:6.3.2.53]
K14626	0	0	0.333333	0.304348	Metabolism	Metabolism of terpenoids and polyketides	Biosynthesis of type II polyketide products [PATH:ko01057]	actVIA; actinorhodin biosynthesis protein ActVIA
K16150	0	0	0.333333	0.304348	Metabolism	Carbohydrate metabolism	Starch and sucrose metabolism [PATH:ko00500]	K16150; glycogen synthase [EC:2.4.1.11]
K23170	0	0	0.333333	0.347826	Metabolism	Metabolism of other amino acids	D-Glutamine and D-glutamate metabolism [PATH:ko00471]	murL; UDP-N-acetyl-alpha-D-muramoyl-L-alanyl-L-glutamate epimerase [EC:5.1.1.23]
K07034	0	0	0.333333	0.369565	Not Included in Pathway or Brite	Poorly characterized	Function unknown	K07034; uncharacterized protein
K10856	0	0	0.333333	0.369565	Not Included in Pathway or Brite	Unclassified: metabolism	Enzymes with EC numbers	acxC; acetone carboxylase, gamma subunit [EC:6.4.1.6]
K00663	0	0	0.333333	0.391304	Brite Hierarchies	Protein families: signaling and cellular processes	Antimicrobial resistance genes [BR:ko01504]	aacA; aminoglycoside 6'-N-acetyltransferase [EC:2.3.1.82]
K11939	0	0	0.333333	0.391304	Brite Hierarchies	Protein families: signaling and cellular processes	Transporters [BR:ko02000]	rhtA; inner membrane transporter RhtA
K13063	0	0	0.333333	0.413043	Metabolism	Biosynthesis of other secondary metabolites	Phenazine biosynthesis [PATH:ko00405]	phzE; 2-amino-4-deoxychorismate synthase [EC:2.6.1.86]
K12420	0	0	0.333333	0.456522	Metabolism	Metabolism of terpenoids and polyketides	Biosynthesis of type II polyketide backbone [PATH:ko01056]	actIII, oxyJ, snoaD, aknA; ketoreductase [EC:1.1.1.-]
K05553	0	0	0.333333	0.478261	Metabolism	Metabolism of terpenoids and polyketides	Biosynthesis of type II polyketide backbone [PATH:ko01056]	actI3, oxyC, tcmM, snoa3, aknD, mtmS; minimal PKS acyl carrier protein
K05554	0	0	0.333333	0.5	Metabolism	Metabolism of terpenoids and polyketides	Biosynthesis of type II polyketide backbone [PATH:ko01056]	actVII; aromatase [EC:4.2.1.-]
K00528	0	0	0.333333	0.5	Metabolism	Not included in regular maps	Global maps only	fpr; ferredoxin/flavodoxin---NADP+ reductase [EC:1.18.1.2 1.19.1.1]
K05552	0	0	0.333333	0.521739	Metabolism	Metabolism of terpenoids and polyketides	Biosynthesis of type II polyketide backbone [PATH:ko01056]	actI2, oxyB, tcmL, snoa2, aknC, mtmK; minimal PKS chain-length factor (CLF/KS beta) [EC:2.3.1.- 2.3.1.260 2.3.1.235]
K07499	0	0	0.333333	0.586957	Not Included in Pathway or Brite	Unclassified: genetic information processing	Replication and repair	K07499; putative transposase
K16329	0	0	0.333333	0.673913	Metabolism	Nucleotide metabolism	Pyrimidine metabolism [PATH:ko00240]	psuG; pseudouridylate synthase [EC:4.2.1.70]
K02011	0	0	0.333333	0.76087	Environmental Information Processing	Membrane transport	ABC transporters [PATH:ko02010]	afuB, fbpB; iron(III) transport system permease protein
K01963	0	0	0.333333	0.869565	Metabolism	Carbohydrate metabolism	Pyruvate metabolism [PATH:ko00620]	accD; acetyl-CoA carboxylase carboxyl transferase subunit beta [EC:6.4.1.2 2.1.3.15]
K15329	0	0	0.333333	0.891304	Brite Hierarchies	Protein families: metabolism	Polyketide biosynthesis proteins [BR:ko01008]	pksE; trans-AT polyketide synthase, acyltransferase and oxidoreductase domains
K02160	0	0	0.333333	0.913043	Metabolism	Carbohydrate metabolism	Pyruvate metabolism [PATH:ko00620]	accB, bccP; acetyl-CoA carboxylase biotin carboxyl carrier protein
K05791	0	0	0.333333	0.913043	Not Included in Pathway or Brite	Unclassified: signaling and cellular processes	Signaling proteins	terZ; tellurium resistance protein TerZ
K01823	0	0	0.333333	0.934783	Metabolism	Metabolism of terpenoids and polyketides	Terpenoid backbone biosynthesis [PATH:ko00900]	idi, IDI; isopentenyl-diphosphate Delta-isomerase [EC:5.3.3.2]
K21757	0	0	0.5	0	Brite Hierarchies	Protein families: genetic information processing	Transcription factors [BR:ko03000]	benM; LysR family transcriptional regulator, benzoate and cis,cis-muconate-responsive activator of ben and cat genes
K01062	0	0	0.5	0	Metabolism	Lipid metabolism	Ether lipid metabolism [PATH:ko00565]	PLA2G7, PAFAH; platelet-activating factor acetylhydrolase [EC:3.1.1.47]
K15066	0	0	0.5	0	Metabolism	Xenobiotics biodegradation and metabolism	Aminobenzoate degradation [PATH:ko00627]	ligM; vanillate/3-O-methylgallate O-demethylase [EC:2.1.1.341]
K00219	0	0	0.5	0	Not Included in Pathway or Brite	Unclassified: metabolism	Enzymes with EC numbers	fadH; 2,4-dienoyl-CoA reductase (NADPH2) [EC:1.3.1.34]
K09955	0	0	0.5	0	Not Included in Pathway or Brite	Poorly characterized	Function unknown	K09955; uncharacterized protein
K17884	0	0	0.5	0	Not Included in Pathway or Brite	Unclassified: metabolism	Enzymes with EC numbers	E2.7.8.39; archaetidylinositol phosphate synthase [EC:2.7.8.39]
K10218	0	0	0.5	0.0217391	Metabolism	Carbohydrate metabolism	C5-Branched dibasic acid metabolism [PATH:ko00660]	ligK, galC; 4-hydroxy-4-methyl-2-oxoglutarate aldolase [EC:4.1.3.17]
K22552	0	0	0.5	0.0217391	Metabolism	Metabolism of cofactors and vitamins	Porphyrin and chlorophyll metabolism [PATH:ko00860]	mmcO; multicopper oxidase [EC:1.16.3.1]
K21700	0	0	0.5	0.0217391	Not Included in Pathway or Brite	Unclassified: metabolism	Amino acid metabolism	bauB; beta-alanine degradation protein BauB
K03862	0	0	0.5	0.0652174	Metabolism	Xenobiotics biodegradation and metabolism	Aminobenzoate degradation [PATH:ko00627]	vanA; vanillate monooxygenase [EC:1.14.13.82]
K10552	0	0	0.5	0.0869565	Environmental Information Processing	Membrane transport	ABC transporters [PATH:ko02010]	frcB; fructose transport system substrate-binding protein
K10553	0	0	0.5	0.0869565	Environmental Information Processing	Membrane transport	ABC transporters [PATH:ko02010]	frcC; fructose transport system permease protein
K10554	0	0	0.5	0.0869565	Environmental Information Processing	Membrane transport	ABC transporters [PATH:ko02010]	frcA; fructose transport system ATP-binding protein
K00847	0	0	0.5	0.108696	Metabolism	Carbohydrate metabolism	Fructose and mannose metabolism [PATH:ko00051]	E2.7.1.4, scrK; fructokinase [EC:2.7.1.4]
K23466	0	0	0.5	0.152174	Brite Hierarchies	Protein families: genetic information processing	Transcription factors [BR:ko03000]	tgnR; GntR family transcriptional regulator, trigonelline degradation regulator
K16014	0	0	0.5	0.152174	Environmental Information Processing	Membrane transport	ABC transporters [PATH:ko02010]	cydCD; ATP-binding cassette, subfamily C, bacterial CydCD
K15645	0	0	0.5	0.173913	Brite Hierarchies	Protein families: metabolism	Polyketide biosynthesis proteins [BR:ko01008]	cfa7; coronafacic acid polyketide synthase Cfa7
K00485	0	0	0.5	0.173913	Metabolism	Xenobiotics biodegradation and metabolism	Drug metabolism - cytochrome P450 [PATH:ko00982]	FMO; dimethylaniline monooxygenase (N-oxide forming) [EC:1.14.13.8]
K06324	0	0	0.5	0.195652	Not Included in Pathway or Brite	Unclassified: metabolism	Enzymes with EC numbers	cotA; spore coat protein A, manganese oxidase [EC:1.16.3.3]
K09822	0	0	0.5	0.26087	Not Included in Pathway or Brite	Poorly characterized	Function unknown	K09822; uncharacterized protein
K00172	0	0	0.5	0.326087	Metabolism	Carbohydrate metabolism	Glycolysis / Gluconeogenesis [PATH:ko00010]	porG; pyruvate ferredoxin oxidoreductase gamma subunit [EC:1.2.7.1]
K17876	0	0	0.5	0.326087	Metabolism	Biosynthesis of other secondary metabolites	Biosynthesis of secondary metabolites - other antibiotics [PATH:ko00998]	CYP105D; pentalenic acid synthase [EC:1.14.15.11]
K20444	0	0	0.5	0.543478	Brite Hierarchies	Protein families: metabolism	Lipopolysaccharide biosynthesis proteins [BR:ko01005]	rfbC; O-antigen biosynthesis protein [EC:2.4.1.-]
K14060	0	0	0.5	0.608696	Not Included in Pathway or Brite	Unclassified: genetic information processing	Replication and repair	pinR; putative DNA-invertase from lambdoid prophage Rac
K09763	0	0	0.5	0.826087	Not Included in Pathway or Brite	Poorly characterized	Function unknown	K09763; uncharacterized protein
K02623	0	0	0.666667	0	Brite Hierarchies	Protein families: genetic information processing	Transcription factors [BR:ko03000]	pcaQ; LysR family transcriptional regulator, pca operon transcriptional activator
K16167	0	0	0.666667	0	Brite Hierarchies	Protein families: metabolism	Polyketide biosynthesis proteins [BR:ko01008]	bpsA, srsA, pks11, pks10; alkylresorcinol/alkylpyrone synthase
K16168	0	0	0.666667	0	Brite Hierarchies	Protein families: metabolism	Polyketide biosynthesis proteins [BR:ko01008]	bpsB, srsB; methyltransferase
K09984	0	0	0.666667	0.0217391	Not Included in Pathway or Brite	Poorly characterized	Function unknown	K09984; uncharacterized protein
K15739	0	0	0.666667	0.0869565	Environmental Information Processing	Signal transduction	Two-component system [PATH:ko02020]	vanB, vanA, vanD; D-alanine---(R)-lactate ligase [EC:6.1.2.1]
K18347	0	0	0.666667	0.0869565	Environmental Information Processing	Signal transduction	Two-component system [PATH:ko02020]	vanH; D-specific alpha-keto acid dehydrogenase [EC:1.1.1.-]
K18352	0	0	0.666667	0.0869565	Environmental Information Processing	Signal transduction	Two-component system [PATH:ko02020]	vanRAc; two-component system, OmpR family, response regulator VanR
K00526	0	0	0.666667	0.108696	Metabolism	Nucleotide metabolism	Purine metabolism [PATH:ko00230]	E1.17.4.1B, nrdB, nrdF; ribonucleoside-diphosphate reductase beta chain [EC:1.17.4.1]
K22539	0	0	0.666667	0.173913	Metabolism	Carbohydrate metabolism	Pentose and glucuronate interconversions [PATH:ko00040]	PLY; pectate lyase [EC:4.2.2.2]
K14273	0	0	0.666667	0.195652	Metabolism	Carbohydrate metabolism	Pentose and glucuronate interconversions [PATH:ko00040]	xdh; D-xylose 1-dehydrogenase (NADP+) [EC:1.1.1.179]
K09700	0	0	0.666667	0.369565	Not Included in Pathway or Brite	Poorly characterized	Function unknown	K09700; uncharacterized protein
K06413	0	0	0.666667	0.521739	Not Included in Pathway or Brite	Unclassified: signaling and cellular processes	Cell growth	spoVK; stage V sporulation protein K
K00156	0	0	0.666667	0.543478	Metabolism	Carbohydrate metabolism	Pyruvate metabolism [PATH:ko00620]	poxB; pyruvate dehydrogenase (quinone) [EC:1.2.5.1]
K03417	0	0	0.666667	0.847826	Metabolism	Carbohydrate metabolism	Propanoate metabolism [PATH:ko00640]	prpB; methylisocitrate lyase [EC:4.1.3.30]
K01720	0	0	0.666667	0.869565	Metabolism	Carbohydrate metabolism	Propanoate metabolism [PATH:ko00640]	prpD; 2-methylcitrate dehydratase [EC:4.2.1.79]
K03558	0	0	0.666667	0.978261	Not Included in Pathway or Brite	Poorly characterized	General function prediction only	cvpA; membrane protein required for colicin V production
K08369	0	0	0.833333	0	Brite Hierarchies	Protein families: signaling and cellular processes	Transporters [BR:ko02000]	ydjE; MFS transporter, putative metabolite:H+ symporter
K01854	0	0	0.833333	0.195652	Metabolism	Carbohydrate metabolism	Galactose metabolism [PATH:ko00052]	glf; UDP-galactopyranose mutase [EC:5.4.99.9]
K00276	0	0	0.833333	0.23913	Metabolism	Amino acid metabolism	Glycine, serine and threonine metabolism [PATH:ko00260]	AOC3, AOC2, tynA; primary-amine oxidase [EC:1.4.3.21]
K09780	0	0	0.833333	0.26087	Not Included in Pathway or Brite	Poorly characterized	Function unknown	K09780; uncharacterized protein
K04781	1	0.25	1	0.434783	Metabolism	Metabolism of terpenoids and polyketides	Biosynthesis of siderophore group nonribosomal peptides [PATH:ko01053]	mbtI, irp9, ybtS; salicylate synthetase [EC:5.4.4.2 4.2.99.21]
K07313	1	0.5	0.5	0.304348	Not Included in Pathway or Brite	Unclassified: metabolism	Enzymes with EC numbers	pphA; serine/threonine protein phosphatase 1 [EC:3.1.3.16]
K12242	1	0.5	0.5	0.956522	Brite Hierarchies	Protein families: metabolism	Polyketide biosynthesis proteins [BR:ko01008]	pchC; pyochelin biosynthetic protein PchC
K07077	1	0.5	0.833333	0.0869565	Not Included in Pathway or Brite	Poorly characterized	Function unknown	K07077; uncharacterized protein
K07258	1	0.5	0.833333	0.673913	Metabolism	Glycan biosynthesis and metabolism	Peptidoglycan biosynthesis [PATH:ko00550]	dacC, dacA, dacD; serine-type D-Ala-D-Ala carboxypeptidase (penicillin-binding protein 5/6) [EC:3.4.16.4]
K01071	1	0.5	0.833333	0.978261	Metabolism	Lipid metabolism	Fatty acid biosynthesis [PATH:ko00061]	MCH; medium-chain acyl-[acyl-carrier-protein] hydrolase [EC:3.1.2.21]
K20486	1	0.5	1	0	Environmental Information Processing	Signal transduction	Two-component system [PATH:ko02020]	nisP, epiP; lantibiotic leader peptide-processing serine protease [EC:3.4.21.-]
K09927	1	0.5	1	0.304348	Not Included in Pathway or Brite	Poorly characterized	Function unknown	K09927; uncharacterized protein
K13540	1	0.5	1	0.5	Metabolism	Metabolism of cofactors and vitamins	Porphyrin and chlorophyll metabolism [PATH:ko00860]	cobIJ; precorrin-2 C20-methyltransferase / precorrin-3B C17-methyltransferase [EC:2.1.1.130 2.1.1.131]
K03404	1	0.5	1	0.652174	Metabolism	Metabolism of cofactors and vitamins	Porphyrin and chlorophyll metabolism [PATH:ko00860]	chlD, bchD; magnesium chelatase subunit D [EC:6.6.1.1]
K03500	1	0.5	1	0.934783	Brite Hierarchies	Protein families: genetic information processing	Ribosome biogenesis [BR:ko03009]	rsmB, sun; 16S rRNA (cytosine967-C5)-methyltransferase [EC:2.1.1.176]
K04066	1	0.5	1	0.934783	Genetic Information Processing	Replication and repair	Homologous recombination [PATH:ko03440]	priA; primosomal protein N' (replication factor Y) (superfamily II helicase) [EC:3.6.4.-]
K03394	1	0.5	1	0.934783	Metabolism	Metabolism of cofactors and vitamins	Porphyrin and chlorophyll metabolism [PATH:ko00860]	cobI-cbiL; precorrin-2/cobalt-factor-2 C20-methyltransferase [EC:2.1.1.130 2.1.1.151]
K11779	1	0.5	1	0.934783	Metabolism	Energy metabolism	Methane metabolism [PATH:ko00680]	fbiC; FO synthase [EC:2.5.1.147 4.3.1.32]
K02341	1	0.5	1	0.978261	Genetic Information Processing	Replication and repair	DNA replication [PATH:ko03030]	holB; DNA polymerase III subunit delta' [EC:2.7.7.7]
K01439	1	0.5	1	0.978261	Metabolism	Amino acid metabolism	Lysine biosynthesis [PATH:ko00300]	dapE; succinyl-diaminopimelate desuccinylase [EC:3.5.1.18]
K03524	1	0.5	1	0.978261	Metabolism	Metabolism of cofactors and vitamins	Biotin metabolism [PATH:ko00780]	birA; BirA family transcriptional regulator, biotin operon repressor / biotin---[acetyl-CoA-carboxylase] ligase [EC:6.3.4.15]
K21449	0.666667	0.5	0.833333	0.456522	Brite Hierarchies	Protein families: signaling and cellular processes	Transporters [BR:ko02000]	ata, sadA, emaA; trimeric autotransporter adhesin
K16899	0.666667	0.5	0.833333	0.804348	Brite Hierarchies	Protein families: genetic information processing	DNA repair and recombination proteins [BR:ko03400]	addB; ATP-dependent helicase/nuclease subunit B [EC:3.1.-.- 3.6.4.12]
K16699	0	0.5	0.166667	0.108696	Brite Hierarchies	Protein families: metabolism	Glycosyltransferases [BR:ko01003]	tuaH; teichuronic acid biosynthesis glycosyltransferase TuaH [EC:2.4.-.-]
K04792	0	0.5	0.5	0.0434783	Metabolism	Metabolism of terpenoids and polyketides	Biosynthesis of siderophore group nonribosomal peptides [PATH:ko01053]	mbtF; mycobactin peptide synthetase MbtF
K00627	0	0.5	0.666667	0.5	Metabolism	Carbohydrate metabolism	Glycolysis / Gluconeogenesis [PATH:ko00010]	DLAT, aceF, pdhC; pyruvate dehydrogenase E2 component (dihydrolipoamide acetyltransferase) [EC:2.3.1.12]
K12955	0	0.5	0.666667	0.717391	Not Included in Pathway or Brite	Unclassified: metabolism	Enzymes with EC numbers	ctpI; cation-transporting P-type ATPase I [EC:7.2.2.-]
K19720	1	0.75	0.333333	0.173913	Organismal Systems	Immune system	Platelet activation [PATH:ko04611]	COL3A; collagen, type III, alpha
K03744	1	0.75	0.5	0.0434783	Not Included in Pathway or Brite	Poorly characterized	General function prediction only	lemA; LemA protein
K18831	1	0.75	0.5	0.695652	Brite Hierarchies	Protein families: genetic information processing	Transcription factors [BR:ko03000]	higA; HTH-type transcriptional regulator / antitoxin HigA
K01925	1	0.75	0.666667	0.717391	Metabolism	Metabolism of other amino acids	D-Glutamine and D-glutamate metabolism [PATH:ko00471]	murD; UDP-N-acetylmuramoylalanine--D-glutamate ligase [EC:6.3.2.9]
K21833	1	0.75	0.833333	0.347826	Not Included in Pathway or Brite	Poorly characterized	General function prediction only	dgcA; dimethylglycine catabolism A
K15314	1	0.75	0.833333	0.478261	Metabolism	Metabolism of terpenoids and polyketides	Biosynthesis of enediyne antibiotics [PATH:ko01059]	sgcE, mdpE, ncsE, kedE, calE8, pksE; enediyne polyketide synthase
K00336	1	0.75	0.833333	0.913043	Metabolism	Energy metabolism	Oxidative phosphorylation [PATH:ko00190]	nuoG; NADH-quinone oxidoreductase subunit G [EC:7.1.1.2]
K00945	1	0.75	0.833333	1	Metabolism	Nucleotide metabolism	Pyrimidine metabolism [PATH:ko00240]	cmk; CMP/dCMP kinase [EC:2.7.4.25]
K03286	1	0.75	1	0.108696	Brite Hierarchies	Protein families: signaling and cellular processes	Transporters [BR:ko02000]	TC.OOP; OmpA-OmpF porin, OOP family
K11070	1	0.75	1	0.130435	Environmental Information Processing	Membrane transport	ABC transporters [PATH:ko02010]	potC; spermidine/putrescine transport system permease protein
K01114	1	0.75	1	0.130435	Metabolism	Carbohydrate metabolism	Inositol phosphate metabolism [PATH:ko00562]	plc; phospholipase C [EC:3.1.4.3]
K00318	1	0.75	1	0.173913	Metabolism	Amino acid metabolism	Arginine and proline metabolism [PATH:ko00330]	PRODH, fadM, putB; proline dehydrogenase [EC:1.5.5.2]
K18929	1	0.75	1	0.413043	Not Included in Pathway or Brite	Unclassified: metabolism	Carbohydrate metabolism	lldF; L-lactate dehydrogenase complex protein LldF
K02069	1	0.75	1	0.478261	Brite Hierarchies	Protein families: signaling and cellular processes	Transporters [BR:ko02000]	ABC.X2.P; putative ABC transport system permease protein
K08225	1	0.75	1	0.586957	Brite Hierarchies	Protein families: signaling and cellular processes	Transporters [BR:ko02000]	entS; MFS transporter, ENTS family, enterobactin (siderophore) exporter
K02379	1	0.75	1	0.630435	Not Included in Pathway or Brite	Unclassified: metabolism	Energy metabolism	fdhD; FdhD protein
K07057	1	0.75	1	0.673913	Not Included in Pathway or Brite	Unclassified: metabolism	Enzymes with EC numbers	bpsA; N4-bis(aminopropyl)spermidine synthase [EC:2.5.1.128]
K11263	1	0.75	1	0.695652	Metabolism	Carbohydrate metabolism	Pyruvate metabolism [PATH:ko00620]	bccA, pccA; acetyl-CoA/propionyl-CoA carboxylase, biotin carboxylase, biotin carboxyl carrier protein [EC:6.4.1.2 6.4.1.3 6.3.4.14]
K07250	1	0.75	1	0.717391	Metabolism	Carbohydrate metabolism	Propanoate metabolism [PATH:ko00640]	gabT; 4-aminobutyrate aminotransferase / (S)-3-amino-2-methylpropionate transaminase / 5-aminovalerate transaminase [EC:2.6.1.19 2.6.1.22 2.6.1.48]
K11414	1	0.75	1	0.73913	Metabolism	Metabolism of cofactors and vitamins	Nicotinate and nicotinamide metabolism [PATH:ko00760]	SIRT4, SIR2L4; NAD+-dependent protein deacetylase sirtuin 4 [EC:2.3.1.286]
K03529	1	0.75	1	0.891304	Brite Hierarchies	Protein families: genetic information processing	Chromosome and associated proteins [BR:ko03036]	smc; chromosome segregation protein
K07646	1	0.75	1	0.913043	Environmental Information Processing	Signal transduction	Two-component system [PATH:ko02020]	kdpD; two-component system, OmpR family, sensor histidine kinase KdpD [EC:2.7.13.3]
K12952	1	0.75	1	0.913043	Not Included in Pathway or Brite	Unclassified: metabolism	Enzymes with EC numbers	ctpE; cation-transporting P-type ATPase E [EC:7.2.2.-]
K14742	1	0.75	1	0.934783	Brite Hierarchies	Protein families: genetic information processing	Transfer RNA biogenesis [BR:ko03016]	tsaB; tRNA threonylcarbamoyladenosine biosynthesis protein TsaB
K02316	1	0.75	1	0.934783	Genetic Information Processing	Replication and repair	DNA replication [PATH:ko03030]	dnaG; DNA primase [EC:2.7.7.101]
K02231	1	0.75	1	0.934783	Metabolism	Metabolism of cofactors and vitamins	Porphyrin and chlorophyll metabolism [PATH:ko00860]	cobP, cobU; adenosylcobinamide kinase / adenosylcobinamide-phosphate guanylyltransferase [EC:2.7.1.156 2.7.7.62]
K02982	1	0.75	1	0.956522	Genetic Information Processing	Translation	Ribosome [PATH:ko03010]	RP-S3, rpsC; small subunit ribosomal protein S3
K03432	1	0.75	1	0.956522	Genetic Information Processing	Folding, sorting and degradation	Proteasome [PATH:ko03050]	psmA, prcA; proteasome alpha subunit [EC:3.4.25.1]
K00266	1	0.75	1	0.956522	Metabolism	Energy metabolism	Nitrogen metabolism [PATH:ko00910]	gltD; glutamate synthase (NADPH) small chain [EC:1.4.1.13]
K14668	1	0.75	1	0.978261	Brite Hierarchies	Protein families: metabolism	Polyketide biosynthesis proteins [BR:ko01008]	whiEIV; minimal PKS chain-length factor (CLF/KS beta) [EC:2.3.1.-]
K03438	1	0.75	1	1	Brite Hierarchies	Protein families: genetic information processing	Ribosome biogenesis [BR:ko03009]	mraW, rsmH; 16S rRNA (cytosine1402-N4)-methyltransferase [EC:2.1.1.199]
K20469	1	0.75	1	1	Brite Hierarchies	Protein families: signaling and cellular processes	Transporters [BR:ko02000]	K20469; putative heme transporter
K02963	1	0.75	1	1	Genetic Information Processing	Translation	Ribosome [PATH:ko03010]	RP-S18, MRPS18, rpsR; small subunit ribosomal protein S18
K04085	1	0.75	1	1	Genetic Information Processing	Folding, sorting and degradation	Sulfur relay system [PATH:ko04122]	tusA, sirA; tRNA 2-thiouridine synthesizing protein A [EC:2.8.1.-]
K00800	1	0.75	1	1	Metabolism	Amino acid metabolism	Phenylalanine, tyrosine and tryptophan biosynthesis [PATH:ko00400]	aroA; 3-phosphoshikimate 1-carboxyvinyltransferase [EC:2.5.1.19]
K15916	1	0.75	1	1	Metabolism	Carbohydrate metabolism	Glycolysis / Gluconeogenesis [PATH:ko00010]	pgi-pmi; glucose/mannose-6-phosphate isomerase [EC:5.3.1.9 5.3.1.8]
K00865	1	0.75	1	1	Metabolism	Carbohydrate metabolism	Glyoxylate and dicarboxylate metabolism [PATH:ko00630]	glxK, garK; glycerate 2-kinase [EC:2.7.1.165]
K03455	1	0.75	1	1	Not Included in Pathway or Brite	Unclassified: signaling and cellular processes	Transport	TC.KEF; monovalent cation:H+ antiporter-2, CPA2 family
K06384	1	0.75	1	1	Not Included in Pathway or Brite	Unclassified: signaling and cellular processes	Cell growth	spoIIM; stage II sporulation protein M
K15526	1	0.75	1	1	Not Included in Pathway or Brite	Unclassified: metabolism	Enzymes with EC numbers	mshC; L-cysteine:1D-myo-inositol 2-amino-2-deoxy-alpha-D-glucopyranoside ligase [EC:6.3.1.13]
K14941	0.666667	0.75	0.833333	0.869565	Metabolism	Energy metabolism	Methane metabolism [PATH:ko00680]	cofC; 2-phospho-L-lactate guanylyltransferase [EC:2.7.7.68]
K06898	0.666667	0.75	1	0.521739	Not Included in Pathway or Brite	Unclassified: metabolism	Enzymes with EC numbers	larB; pyridinium-3,5-biscarboxylic acid mononucleotide synthase [EC:2.5.1.143]
K02229	0.333333	0.75	1	0.5	Metabolism	Metabolism of cofactors and vitamins	Porphyrin and chlorophyll metabolism [PATH:ko00860]	cobG; precorrin-3B synthase [EC:1.14.13.83]
K22316	0.333333	0.75	1	1	Metabolism	Metabolism of cofactors and vitamins	Porphyrin and chlorophyll metabolism [PATH:ko00860]	rhnA-cobC; ribonuclease H / adenosylcobalamin/alpha-ribazole phosphatase [EC:3.1.26.4 3.1.3.73]
K21488	0	0.75	0	0	Brite Hierarchies	Protein families: signaling and cellular processes	Prokaryotic defense system [BR:ko02048]	yobK; antitoxin YobK
K18546	0	0.75	0	0.0217391	Brite Hierarchies	Protein families: metabolism	Peptidases [BR:ko01002]	sprC; streptogrisin C [EC:3.4.21.-]
K07560	0	0.75	0	0.108696	Brite Hierarchies	Protein families: genetic information processing	Transfer RNA biogenesis [BR:ko03016]	dtd, DTD; D-aminoacyl-tRNA deacylase [EC:3.1.1.96]
K02363	0	0.75	0	0.152174	Metabolism	Metabolism of terpenoids and polyketides	Biosynthesis of siderophore group nonribosomal peptides [PATH:ko01053]	entE, dhbE, vibE, mxcE; 2,3-dihydroxybenzoate-AMP ligase [EC:6.3.2.14 2.7.7.58]
K11921	0	0.75	0.166667	0.630435	Brite Hierarchies	Protein families: genetic information processing	Transcription factors [BR:ko03000]	cynR; LysR family transcriptional regulator, cyn operon transcriptional activator
K19311	0	0.75	0.333333	0	Not Included in Pathway or Brite	Unclassified: metabolism	Enzymes with EC numbers	lipV; lipase [EC:3.1.1.-]
K20470	0	0.75	0.5	0.195652	Brite Hierarchies	Protein families: signaling and cellular processes	Transporters [BR:ko02000]	mmpL3; trehalose monomycolate/heme transporter
K01912	0	0.75	0.5	0.673913	Metabolism	Amino acid metabolism	Phenylalanine metabolism [PATH:ko00360]	paaK; phenylacetate-CoA ligase [EC:6.2.1.30]
K01908	0	0.75	0.666667	0.434783	Metabolism	Carbohydrate metabolism	Propanoate metabolism [PATH:ko00640]	ACSS3, prpE; propionyl-CoA synthetase [EC:6.2.1.17]
K24033	0	0.75	0.833333	0	Brite Hierarchies	Protein families: genetic information processing	Proteasome [PATH:ko03051]	pafBC; proteasome accessory factor BC
K13572	0	0.75	0.833333	0.956522	Brite Hierarchies	Protein families: genetic information processing	Proteasome [BR:ko03051]	pafB; proteasome accessory factor B
K00558	0	0.75	1	0.456522	Metabolism	Amino acid metabolism	Cysteine and methionine metabolism [PATH:ko00270]	DNMT1, dcm; DNA (cytosine-5)-methyltransferase 1 [EC:2.1.1.37]
K19165	1	1	0	0.26087	Brite Hierarchies	Protein families: signaling and cellular processes	Prokaryotic defense system [BR:ko02048]	phd; antitoxin Phd
K06075	1	1	0	0.347826	Brite Hierarchies	Protein families: genetic information processing	Transcription factors [BR:ko03000]	slyA; MarR family transcriptional regulator, transcriptional regulator for hemolysin
K19147	1	1	0	0.347826	Brite Hierarchies	Protein families: signaling and cellular processes	Prokaryotic defense system [BR:ko02048]	mcrC; 5-methylcytosine-specific restriction enzyme subunit McrC
K07452	1	1	0	0.369565	Brite Hierarchies	Protein families: signaling and cellular processes	Prokaryotic defense system [BR:ko02048]	mcrB; 5-methylcytosine-specific restriction enzyme B [EC:3.1.21.-]
K15974	1	1	0.166667	0	Brite Hierarchies	Protein families: genetic information processing	Transcription factors [BR:ko03000]	emrR, mprA; MarR family transcriptional regulator, negative regulator of the multidrug operon emrRAB
K22298	1	1	0.166667	0.0434783	Brite Hierarchies	Protein families: genetic information processing	Transcription factors [BR:ko03000]	smtB; ArsR family transcriptional regulator, zinc-responsive transcriptional repressor
K07126	1	1	0.166667	0.0652174	Not Included in Pathway or Brite	Poorly characterized	Function unknown	K07126; uncharacterized protein
K02448	1	1	0.166667	0.108696	Not Included in Pathway or Brite	Unclassified: metabolism	Energy metabolism	norD; nitric oxide reductase NorD protein
K07454	1	1	0.166667	0.108696	Not Included in Pathway or Brite	Unclassified: genetic information processing	Replication and repair	K07454; putative restriction endonuclease
K23138	1	1	0.166667	0.347826	Brite Hierarchies	Protein families: metabolism	Cytochrome P450 [BR:ko00199]	CYP109; cytochrome P450 family 109 [EC:1.14.-.-]
K07321	1	1	0.166667	0.434783	Not Included in Pathway or Brite	Unclassified: signaling and cellular processes	Cell growth	cooC; CO dehydrogenase maturation factor
K19687	1	1	0.166667	0.5	Brite Hierarchies	Protein families: signaling and cellular processes	Prokaryotic defense system [BR:ko02048]	vapB; antitoxin VapB
K07095	1	1	0.166667	0.5	Not Included in Pathway or Brite	Poorly characterized	Function unknown	K07095; uncharacterized protein
K09136	1	1	0.166667	0.673913	Brite Hierarchies	Protein families: genetic information processing	Ribosome biogenesis [BR:ko03009]	ycaO; ribosomal protein S12 methylthiotransferase accessory factor
K07062	1	1	0.166667	0.695652	Brite Hierarchies	Protein families: signaling and cellular processes	Prokaryotic defense system [BR:ko02048]	fitB; toxin FitB [EC:3.1.-.-]
K14743	1	1	0.166667	0.717391	Brite Hierarchies	Protein families: metabolism	Peptidases [BR:ko01002]	mycP; membrane-anchored mycosin MYCP [EC:3.4.21.-]
K02055	1	1	0.333333	0	Cellular Processes	Cellular community - prokaryotes	Quorum sensing [PATH:ko02024]	ABC.SP.S; putative spermidine/putrescine transport system substrate-binding protein
K09691	1	1	0.333333	0	Environmental Information Processing	Membrane transport	ABC transporters [PATH:ko02010]	ABC-2.LPSE.A; lipopolysaccharide transport system ATP-binding protein
K05946	1	1	0.333333	0.0434783	Cellular Processes	Cellular community - prokaryotes	Biofilm formation - Vibrio cholerae [PATH:ko05111]	tagA, tarA; N-acetylglucosaminyldiphosphoundecaprenol N-acetyl-beta-D-mannosaminyltransferase [EC:2.4.1.187]
K02377	1	1	0.333333	0.0434783	Metabolism	Carbohydrate metabolism	Fructose and mannose metabolism [PATH:ko00051]	TSTA3, fcl; GDP-L-fucose synthase [EC:1.1.1.271]
K03641	1	1	0.333333	0.0652174	Brite Hierarchies	Protein families: signaling and cellular processes	Transporters [BR:ko02000]	tolB; TolB protein
K01613	1	1	0.333333	0.0652174	Metabolism	Lipid metabolism	Glycerophospholipid metabolism [PATH:ko00564]	psd, PISD; phosphatidylserine decarboxylase [EC:4.1.1.65]
K07089	1	1	0.333333	0.0652174	Not Included in Pathway or Brite	Poorly characterized	Function unknown	K07089; uncharacterized protein
K01195	1	1	0.333333	0.0869565	Metabolism	Carbohydrate metabolism	Pentose and glucuronate interconversions [PATH:ko00040]	uidA, GUSB; beta-glucuronidase [EC:3.2.1.31]
K01812	1	1	0.333333	0.0869565	Metabolism	Carbohydrate metabolism	Pentose and glucuronate interconversions [PATH:ko00040]	uxaC; glucuronate isomerase [EC:5.3.1.12]
K08223	1	1	0.333333	0.108696	Brite Hierarchies	Protein families: signaling and cellular processes	Transporters [BR:ko02000]	fsr; MFS transporter, FSR family, fosmidomycin resistance protein
K22041	1	1	0.333333	0.173913	Brite Hierarchies	Protein families: genetic information processing	Transcription factors [BR:ko03000]	comR; TetR/AcrR family transcriptional regulator, copper-responsive repressor
K15773	1	1	0.333333	0.23913	Brite Hierarchies	Protein families: genetic information processing	Transcription factors [BR:ko03000]	hipB; HTH-type transcriptional regulator / antitoxin HipB
K01795	1	1	0.333333	0.26087	Metabolism	Carbohydrate metabolism	Fructose and mannose metabolism [PATH:ko00051]	algG; mannuronan 5-epimerase [EC:5.1.3.37]
K01561	1	1	0.333333	0.304348	Metabolism	Xenobiotics biodegradation and metabolism	Chloroalkane and chloroalkene degradation [PATH:ko00625]	dehH; haloacetate dehalogenase [EC:3.8.1.3]
K06223	1	1	0.333333	0.326087	Genetic Information Processing	Replication and repair	Mismatch repair [PATH:ko03430]	dam; DNA adenine methylase [EC:2.1.1.72]
K01224	1	1	0.333333	0.326087	Not Included in Pathway or Brite	Unclassified: metabolism	Enzymes with EC numbers	E3.2.1.89; arabinogalactan endo-1,4-beta-galactosidase [EC:3.2.1.89]
K07727	1	1	0.333333	0.369565	Brite Hierarchies	Protein families: genetic information processing	Transcription factors [BR:ko03000]	K07727; putative transcriptional regulator
K24163	1	1	0.333333	0.434783	Brite Hierarchies	Protein families: signaling and cellular processes	Transporters [BR:ko02000]	nhaK; monovalent cation/hydrogen antiporter
K01970	1	1	0.333333	0.456522	Not Included in Pathway or Brite	Unclassified: metabolism	Enzymes with EC numbers	accD2; acyl-CoA carboxylase subunit beta
K01848	1	1	0.333333	0.478261	Metabolism	Carbohydrate metabolism	Glyoxylate and dicarboxylate metabolism [PATH:ko00630]	E5.4.99.2A, mcmA1; methylmalonyl-CoA mutase, N-terminal domain [EC:5.4.99.2]
K11750	1	1	0.333333	0.5	Not Included in Pathway or Brite	Unclassified: metabolism	Enzymes with EC numbers	frsA; esterase FrsA [EC:3.1.-.-]
K02359	1	1	0.333333	0.521739	Organismal Systems	Development and regeneration	Dorso-ventral axis formation [PATH:ko04320]	EGH; egghead protein (zeste-white 4 protein)
K01640	1	1	0.333333	0.565217	Metabolism	Carbohydrate metabolism	Butanoate metabolism [PATH:ko00650]	E4.1.3.4, HMGCL, hmgL; hydroxymethylglutaryl-CoA lyase [EC:4.1.3.4]
K22223	1	1	0.333333	0.695652	Metabolism	Carbohydrate metabolism	Glyoxylate and dicarboxylate metabolism [PATH:ko00630]	pgp; phosphoglycolate phosphatase [EC:3.1.3.18]
K00849	1	1	0.333333	0.73913	Metabolism	Carbohydrate metabolism	Galactose metabolism [PATH:ko00052]	galK; galactokinase [EC:2.7.1.6]
K10187	1	1	0.333333	0.826087	Metabolism	Metabolism of terpenoids and polyketides	Sesquiterpenoid and triterpenoid biosynthesis [PATH:ko00909]	cyc2; germacradienol/geosmin synthase [EC:4.2.3.22 4.2.3.75 4.1.99.16]
K21064	1	1	0.333333	0.978261	Metabolism	Metabolism of cofactors and vitamins	Riboflavin metabolism [PATH:ko00740]	ycsE, yitU, ywtE; 5-amino-6-(5-phospho-D-ribitylamino)uracil phosphatase [EC:3.1.3.104]
K00375	1	1	0.5	0.152174	Brite Hierarchies	Protein families: genetic information processing	Transcription factors [BR:ko03000]	K00375; GntR family transcriptional regulator / MocR family aminotransferase
K09959	1	1	0.5	0.282609	Not Included in Pathway or Brite	Poorly characterized	Function unknown	K09959; uncharacterized protein
K09880	1	1	0.5	0.369565	Metabolism	Amino acid metabolism	Cysteine and methionine metabolism [PATH:ko00270]	mtnC, ENOPH1; enolase-phosphatase E1 [EC:3.1.3.77]
K00128	1	1	0.5	0.391304	Metabolism	Carbohydrate metabolism	Glycolysis / Gluconeogenesis [PATH:ko00010]	ALDH; aldehyde dehydrogenase (NAD+) [EC:1.2.1.3]
K05979	1	1	0.5	0.391304	Metabolism	Energy metabolism	Methane metabolism [PATH:ko00680]	comB; 2-phosphosulfolactate phosphatase [EC:3.1.3.71]
K08964	1	1	0.5	0.391304	Metabolism	Amino acid metabolism	Cysteine and methionine metabolism [PATH:ko00270]	mtnB; methylthioribulose-1-phosphate dehydratase [EC:4.2.1.109]
K04748	1	1	0.5	0.391304	Not Included in Pathway or Brite	Unclassified: metabolism	Energy metabolism	norQ; nitric oxide reductase NorQ protein
K01737	1	1	0.5	0.456522	Metabolism	Metabolism of cofactors and vitamins	Folate biosynthesis [PATH:ko00790]	queD, ptpS, PTS; 6-pyruvoyltetrahydropterin/6-carboxytetrahydropterin synthase [EC:4.2.3.12 4.1.2.50]
K10026	1	1	0.5	0.456522	Metabolism	Metabolism of cofactors and vitamins	Folate biosynthesis [PATH:ko00790]	queE; 7-carboxy-7-deazaguanine synthase [EC:4.3.99.3]
K10533	1	1	0.5	0.478261	Metabolism	Metabolism of terpenoids and polyketides	Limonene and pinene degradation [PATH:ko00903]	E3.3.2.8; limonene-1,2-epoxide hydrolase [EC:3.3.2.8]
K03205	1	1	0.5	0.5	Environmental Information Processing	Membrane transport	Bacterial secretion system [PATH:ko03070]	virD4, lvhD4; type IV secretion system protein VirD4 [EC:7.4.2.8]
K06133	1	1	0.5	0.5	Metabolism	Metabolism of cofactors and vitamins	Pantothenate and CoA biosynthesis [PATH:ko00770]	LYS5, acpT; 4'-phosphopantetheinyl transferase [EC:2.7.8.-]
K01849	1	1	0.5	0.521739	Metabolism	Carbohydrate metabolism	Glyoxylate and dicarboxylate metabolism [PATH:ko00630]	E5.4.99.2B, mcmA2; methylmalonyl-CoA mutase, C-terminal domain [EC:5.4.99.2]
K07044	1	1	0.5	0.521739	Not Included in Pathway or Brite	Poorly characterized	Function unknown	K07044; uncharacterized protein
K00138	1	1	0.5	0.543478	Metabolism	Carbohydrate metabolism	Glycolysis / Gluconeogenesis [PATH:ko00010]	aldB; aldehyde dehydrogenase [EC:1.2.1.-]
K04034	1	1	0.5	0.630435	Metabolism	Metabolism of cofactors and vitamins	Porphyrin and chlorophyll metabolism [PATH:ko00860]	bchE; anaerobic magnesium-protoporphyrin IX monomethyl ester cyclase [EC:1.21.98.3]
K22769	1	1	0.5	0.630435	Metabolism	Lipid metabolism	Biosynthesis of unsaturated fatty acids [PATH:ko01040]	desA3; NADPH-dependent stearoyl-CoA 9-desaturase [EC:1.14.19.-]
K22770	1	1	0.5	0.630435	Metabolism	Lipid metabolism	Biosynthesis of unsaturated fatty acids [PATH:ko01040]	K22770; stearoyl-CoA 9-desaturase NADPH oxidoreductase
K07729	1	1	0.5	0.673913	Brite Hierarchies	Protein families: genetic information processing	Transcription factors [BR:ko03000]	K07729; putative transcriptional regulator
K01579	1	1	0.5	0.956522	Metabolism	Metabolism of other amino acids	beta-Alanine metabolism [PATH:ko00410]	panD; aspartate 1-decarboxylase [EC:4.1.1.11]
K13015	1	1	0.5	1	Metabolism	Carbohydrate metabolism	Amino sugar and nucleotide sugar metabolism [PATH:ko00520]	wbpA; UDP-N-acetyl-D-glucosamine dehydrogenase [EC:1.1.1.136]
K18294	1	1	0.666667	0	Brite Hierarchies	Protein families: genetic information processing	Transcription factors [BR:ko03000]	nfxB; TetR/AcrR family transcriptional regulator, mexCD-oprJ operon repressor
K03077	1	1	0.666667	0	Metabolism	Carbohydrate metabolism	Pentose and glucuronate interconversions [PATH:ko00040]	araD, ulaF, sgaE, sgbE; L-ribulose-5-phosphate 4-epimerase [EC:5.1.3.4]
K20036	1	1	0.666667	0	Metabolism	Energy metabolism	Sulfur metabolism [PATH:ko00920]	dmdD; (methylthio)acryloyl-CoA hydratase [EC:4.2.1.155]
K22342	1	1	0.666667	0	Not Included in Pathway or Brite	Unclassified: metabolism	Enzymes with EC numbers	dmmA; dimethylamine monooxygenase subunit A [EC:1.14.13.238]
K22344	1	1	0.666667	0	Not Included in Pathway or Brite	Unclassified: metabolism	Enzymes with EC numbers	dmmC; dimethylamine monooxygenase subunit C [EC:1.14.13.238]
K22343	1	1	0.666667	0	Not Included in Pathway or Brite	Unclassified: metabolism	Enzymes with EC numbers	dmmB; dimethylamine monooxygenase subunit B [EC:1.14.13.238]
K10232	1	1	0.666667	0.0217391	Environmental Information Processing	Membrane transport	ABC transporters [PATH:ko02010]	aglE, ggtB; alpha-glucoside transport system substrate-binding protein
K07033	1	1	0.666667	0.0217391	Not Included in Pathway or Brite	Poorly characterized	Function unknown	K07033; uncharacterized protein
K21061	1	1	0.666667	0.0434783	Metabolism	Amino acid metabolism	Arginine and proline metabolism [PATH:ko00330]	lhpB; D-hydroxyproline dehydrogenase subunit beta [EC:1.5.99.-]
K09958	1	1	0.666667	0.0434783	Not Included in Pathway or Brite	Poorly characterized	Function unknown	K09958; uncharacterized protein
K01920	1	1	0.666667	0.0869565	Metabolism	Amino acid metabolism	Cysteine and methionine metabolism [PATH:ko00270]	gshB; glutathione synthase [EC:6.3.2.3]
K01198	1	1	0.666667	0.108696	Metabolism	Carbohydrate metabolism	Amino sugar and nucleotide sugar metabolism [PATH:ko00520]	xynB; xylan 1,4-beta-xylosidase [EC:3.2.1.37]
K07222	1	1	0.666667	0.130435	Not Included in Pathway or Brite	Unclassified: signaling and cellular processes	Others	K07222; putative flavoprotein involved in K+ transport
K01322	1	1	0.666667	0.152174	Organismal Systems	Endocrine system	Renin-angiotensin system [PATH:ko04614]	PREP; prolyl oligopeptidase [EC:3.4.21.26]
K09020	1	1	0.666667	0.173913	Metabolism	Nucleotide metabolism	Pyrimidine metabolism [PATH:ko00240]	rutB; ureidoacrylate peracid hydrolase [EC:3.5.1.110]
K14733	1	1	0.666667	0.173913	Metabolism	Metabolism of terpenoids and polyketides	Limonene and pinene degradation [PATH:ko00903]	limB; limonene 1,2-monooxygenase [EC:1.14.13.107]
K18939	1	1	0.666667	0.195652	Brite Hierarchies	Protein families: genetic information processing	Transcription factors [BR:ko03000]	lmrA, yxaF; TetR/AcrR family transcriptional regulator, lmrAB and yxaGH operons repressor
K07636	1	1	0.666667	0.195652	Environmental Information Processing	Signal transduction	Two-component system [PATH:ko02020]	phoR; two-component system, OmpR family, phosphate regulon sensor histidine kinase PhoR [EC:2.7.13.3]
K01190	1	1	0.666667	0.23913	Metabolism	Carbohydrate metabolism	Galactose metabolism [PATH:ko00052]	lacZ; beta-galactosidase [EC:3.2.1.23]
K00038	1	1	0.666667	0.26087	Metabolism	Lipid metabolism	Steroid hormone biosynthesis [PATH:ko00140]	E1.1.1.53; 3alpha(or 20beta)-hydroxysteroid dehydrogenase [EC:1.1.1.53]
K08967	1	1	0.666667	0.369565	Metabolism	Amino acid metabolism	Cysteine and methionine metabolism [PATH:ko00270]	mtnD, mtnZ, ADI1; 1,2-dihydroxy-3-keto-5-methylthiopentene dioxygenase [EC:1.13.11.53 1.13.11.54]
K14731	1	1	0.666667	0.369565	Metabolism	Metabolism of terpenoids and polyketides	Limonene and pinene degradation [PATH:ko00903]	mlhB, chnC; epsilon-lactone hydrolase [EC:3.1.1.83]
K02164	1	1	0.666667	0.391304	Not Included in Pathway or Brite	Unclassified: metabolism	Energy metabolism	norE; nitric oxide reductase NorE protein
K07393	1	1	0.666667	0.391304	Not Included in Pathway or Brite	Unclassified: metabolism	Enzymes with EC numbers	ECM4, yqjG; glutathionyl-hydroquinone reductase [EC:1.8.5.7]
K01286	1	1	0.666667	0.413043	Not Included in Pathway or Brite	Unclassified: metabolism	Enzymes with EC numbers	E3.4.16.4; D-alanyl-D-alanine carboxypeptidase [EC:3.4.16.4]
K23518	1	1	0.666667	0.413043	Not Included in Pathway or Brite	Unclassified: metabolism	Enzymes with EC numbers	MACROD, ymdB; O-acetyl-ADP-ribose deacetylase [EC:3.1.1.106]
K05873	1	1	0.666667	0.456522	Metabolism	Nucleotide metabolism	Purine metabolism [PATH:ko00230]	cyaB; adenylate cyclase, class 2 [EC:4.6.1.1]
K24126	1	1	0.666667	0.478261	Brite Hierarchies	Unclassified: metabolism	Enzymes with EC numbers	ahpC, lipoyl-dependent peroxiredoxin subunit C [EC:1.11.1.28]
K04756	1	1	0.666667	0.478261	Not Included in Pathway or Brite	Poorly characterized	General function prediction only	ahpD; alkyl hydroperoxide reductase subunit D
K12507	1	1	0.666667	0.586957	Brite Hierarchies	Protein families: metabolism	Lipid biosynthesis proteins [BR:ko01004]	fadK; acyl-CoA synthetase [EC:6.2.1.-]
K08982	1	1	0.666667	0.630435	Not Included in Pathway or Brite	Poorly characterized	General function prediction only	K08982; putative membrane protein
K12063	1	1	0.666667	0.673913	Brite Hierarchies	Protein families: signaling and cellular processes	Secretion system [BR:ko02044]	traC; conjugal transfer ATP-binding protein TraC
K01087	1	1	0.666667	0.717391	Metabolism	Carbohydrate metabolism	Starch and sucrose metabolism [PATH:ko00500]	otsB; trehalose 6-phosphate phosphatase [EC:3.1.3.12]
K22844	1	1	0.666667	0.73913	Brite Hierarchies	Protein families: metabolism	Glycosyltransferases [BR:ko01003]	aglG; glucosyl-dolichyl phosphate glucuronosyltransferase [EC:2.4.1.356]
K00496	1	1	0.666667	0.73913	Metabolism	Lipid metabolism	Fatty acid degradation [PATH:ko00071]	alkB1_2, alkM; alkane 1-monooxygenase [EC:1.14.15.3]
K02279	1	1	0.666667	0.782609	Brite Hierarchies	Protein families: signaling and cellular processes	Secretion system [BR:ko02044]	cpaB, rcpC; pilus assembly protein CpaB
K07494	1	1	0.666667	0.782609	Not Included in Pathway or Brite	Unclassified: genetic information processing	Replication and repair	K07494; putative transposase
K05825	1	1	0.666667	0.804348	Metabolism	Amino acid metabolism	Lysine biosynthesis [PATH:ko00300]	LYSN; 2-aminoadipate transaminase [EC:2.6.1.-]
K07065	1	1	0.666667	0.847826	Not Included in Pathway or Brite	Poorly characterized	Function unknown	K07065; uncharacterized protein
K07498	1	1	0.666667	0.913043	Not Included in Pathway or Brite	Unclassified: genetic information processing	Replication and repair	K07498; putative transposase
K14949	1	1	0.666667	0.934783	Human Diseases	Infectious disease: bacterial	Tuberculosis [PATH:ko05152]	pknG; serine/threonine-protein kinase PknG [EC:2.7.11.1]
K02242	1	1	0.666667	0.956522	Brite Hierarchies	Protein families: signaling and cellular processes	Secretion system [BR:ko02044]	comFC; competence protein ComFC
K01740	1	1	0.666667	0.956522	Metabolism	Amino acid metabolism	Cysteine and methionine metabolism [PATH:ko00270]	metY; O-acetylhomoserine (thiol)-lyase [EC:2.5.1.49]
K09796	1	1	0.666667	0.978261	Brite Hierarchies	Protein families: genetic information processing	Chaperones and folding catalysts [BR:ko03110]	pccA; periplasmic copper chaperone A
K00641	1	1	0.666667	0.978261	Metabolism	Energy metabolism	Sulfur metabolism [PATH:ko00920]	metX; homoserine O-acetyltransferase/O-succinyltransferase [EC:2.3.1.31 2.3.1.46]
K14667	1	1	0.666667	1	Brite Hierarchies	Protein families: metabolism	Polyketide biosynthesis proteins [BR:ko01008]	whiEIII; minimal PKS ketosynthase (KS/KS alpha) [EC:2.3.1.-]
K11381	1	1	0.833333	0	Metabolism	Carbohydrate metabolism	Propanoate metabolism [PATH:ko00640]	bkdA; 2-oxoisovalerate dehydrogenase E1 component [EC:1.2.4.4]
K16046	1	1	0.833333	0	Metabolism	Xenobiotics biodegradation and metabolism	Steroid degradation [PATH:ko00984]	CYP142; cholest-4-en-3-one 26-monooxygenase [EC:1.14.15.28]
K01804	1	1	0.833333	0.0434783	Metabolism	Carbohydrate metabolism	Pentose and glucuronate interconversions [PATH:ko00040]	araA; L-arabinose isomerase [EC:5.3.1.4]
K05780	1	1	0.833333	0.0434783	Metabolism	Metabolism of other amino acids	Phosphonate and phosphinate metabolism [PATH:ko00440]	phnL; alpha-D-ribose 1-methylphosphonate 5-triphosphate synthase subunit PhnL [EC:2.7.8.37]
K06163	1	1	0.833333	0.0434783	Metabolism	Metabolism of other amino acids	Phosphonate and phosphinate metabolism [PATH:ko00440]	phnJ; alpha-D-ribose 1-methylphosphonate 5-phosphate C-P lyase [EC:4.7.1.1]
K06164	1	1	0.833333	0.0434783	Metabolism	Metabolism of other amino acids	Phosphonate and phosphinate metabolism [PATH:ko00440]	phnI; alpha-D-ribose 1-methylphosphonate 5-triphosphate synthase subunit PhnI [EC:2.7.8.37]
K05781	1	1	0.833333	0.0434783	Not Included in Pathway or Brite	Unclassified: signaling and cellular processes	Others	phnK; putative phosphonate transport system ATP-binding protein
K21416	1	1	0.833333	0.0434783	Not Included in Pathway or Brite	Unclassified: metabolism	Enzymes with EC numbers	acoA; acetoin:2,6-dichlorophenolindophenol oxidoreductase subunit alpha [EC:1.1.1.-]
K12421	1	1	0.833333	0.0652174	Brite Hierarchies	Protein families: metabolism	Lipid biosynthesis proteins [BR:ko01004]	fadD9; fatty acid CoA ligase FadD9
K23779	1	1	0.833333	0.0652174	Brite Hierarchies	Protein families: genetic information processing	Transcription factors [BR:ko03000]	sutR; XRE family transcriptional regulator, regulator of sulfur utilization
K10560	1	1	0.833333	0.0652174	Environmental Information Processing	Membrane transport	ABC transporters [PATH:ko02010]	rhaP; rhamnose transport system permease protein
K10561	1	1	0.833333	0.0652174	Environmental Information Processing	Membrane transport	ABC transporters [PATH:ko02010]	rhaQ; rhamnose transport system permease protein
K08234	1	1	0.833333	0.0652174	Not Included in Pathway or Brite	Unclassified: metabolism	Amino acid metabolism	yaeR; glyoxylase I family protein
K21744	1	1	0.833333	0.0869565	Brite Hierarchies	Protein families: genetic information processing	Transcription factors [BR:ko03000]	tipA; MerR family transcriptional regulator, thiopeptide resistance regulator
K10559	1	1	0.833333	0.0869565	Environmental Information Processing	Membrane transport	ABC transporters [PATH:ko02010]	rhaS; rhamnose transport system substrate-binding protein
K10562	1	1	0.833333	0.0869565	Environmental Information Processing	Membrane transport	ABC transporters [PATH:ko02010]	rhaT; rhamnose transport system ATP-binding protein [EC:7.5.2.-]
K00448	1	1	0.833333	0.0869565	Metabolism	Xenobiotics biodegradation and metabolism	Benzoate degradation [PATH:ko00362]	pcaG; protocatechuate 3,4-dioxygenase, alpha subunit [EC:1.13.11.3]
K00449	1	1	0.833333	0.0869565	Metabolism	Xenobiotics biodegradation and metabolism	Benzoate degradation [PATH:ko00362]	pcaH; protocatechuate 3,4-dioxygenase, beta subunit [EC:1.13.11.3]
K03534	1	1	0.833333	0.0869565	Not Included in Pathway or Brite	Unclassified: metabolism	Enzymes with EC numbers	rhaM; L-rhamnose mutarotase [EC:5.1.3.32]
K22295	1	1	0.833333	0.108696	Brite Hierarchies	Protein families: genetic information processing	Transcription factors [BR:ko03000]	K22295; TetR/AcrR family transcriptional regulator, repressor for neighboring sulfatase
K10441	1	1	0.833333	0.108696	Environmental Information Processing	Membrane transport	ABC transporters [PATH:ko02010]	rbsA; ribose transport system ATP-binding protein [EC:7.5.2.7]
K03119	1	1	0.833333	0.130435	Metabolism	Energy metabolism	Sulfur metabolism [PATH:ko00920]	tauD; taurine dioxygenase [EC:1.14.11.17]
K14631	1	1	0.833333	0.152174	Metabolism	Metabolism of terpenoids and polyketides	Biosynthesis of type II polyketide products [PATH:ko01057]	actVB; flavin reductase ActVB [EC:1.5.1.-]
K05714	1	1	0.833333	0.173913	Metabolism	Amino acid metabolism	Phenylalanine metabolism [PATH:ko00360]	mhpC; 2-hydroxy-6-oxonona-2,4-dienedioate hydrolase [EC:3.7.1.14]
K21417	1	1	0.833333	0.173913	Not Included in Pathway or Brite	Unclassified: metabolism	Enzymes with EC numbers	acoB; acetoin:2,6-dichlorophenolindophenol oxidoreductase subunit beta [EC:1.1.1.-]
K05989	1	1	0.833333	0.195652	Not Included in Pathway or Brite	Unclassified: metabolism	Enzymes with EC numbers	ramA; alpha-L-rhamnosidase [EC:3.2.1.40]
K09785	1	1	0.833333	0.195652	Not Included in Pathway or Brite	Poorly characterized	Function unknown	K09785; uncharacterized protein
K05770	1	1	0.833333	0.217391	Environmental Information Processing	Signaling molecules and interaction	Neuroactive ligand-receptor interaction [PATH:ko04080]	TSPO, BZRP; translocator protein
K00135	1	1	0.833333	0.217391	Metabolism	Carbohydrate metabolism	Butanoate metabolism [PATH:ko00650]	gabD; succinate-semialdehyde dehydrogenase / glutarate-semialdehyde dehydrogenase [EC:1.2.1.16 1.2.1.79 1.2.1.20]
K05713	1	1	0.833333	0.217391	Metabolism	Amino acid metabolism	Phenylalanine metabolism [PATH:ko00360]	mhpB; 2,3-dihydroxyphenylpropionate 1,2-dioxygenase [EC:1.13.11.16]
K07734	1	1	0.833333	0.23913	Brite Hierarchies	Protein families: genetic information processing	Transcription factors [BR:ko03000]	paiB; transcriptional regulator
K08095	1	1	0.833333	0.23913	Not Included in Pathway or Brite	Unclassified: metabolism	Enzymes with EC numbers	E3.1.1.74; cutinase [EC:3.1.1.74]
K03824	1	1	0.833333	0.23913	Not Included in Pathway or Brite	Unclassified: metabolism	Enzymes with EC numbers	yhbS; putative acetyltransferase [EC:2.3.1.-]
K23812	1	1	0.833333	0.26087	Brite Hierarchies	Protein families: metabolism	Cytochrome P450 [BR:ko00199]	CYP150A5; cytochrome P450 family 150 subfamily A5
K21200	1	1	0.833333	0.26087	Brite Hierarchies	Protein families: metabolism	Cytochrome P450 [BR:ko00199]	CYP144; cytochrome P450 family 144
K14449	1	1	0.833333	0.26087	Metabolism	Carbohydrate metabolism	Glyoxylate and dicarboxylate metabolism [PATH:ko00630]	mch, mcd; 2-methylfumaryl-CoA hydratase [EC:4.2.1.148]
K14470	1	1	0.833333	0.26087	Metabolism	Energy metabolism	Carbon fixation pathways in prokaryotes [PATH:ko00720]	mct; 2-methylfumaryl-CoA isomerase [EC:5.4.1.3]
K19978	1	1	0.833333	0.26087	Metabolism	Biosynthesis of other secondary metabolites	Acarbose and validamycin biosynthesis [PATH:ko00525]	acbK; acarbose 7IV-phosphotransferase [EC:2.7.1.187]
K00479	1	1	0.833333	0.26087	Not Included in Pathway or Brite	Poorly characterized	General function prediction only	gbcA; glycine betaine catabolism A
K04090	1	1	0.833333	0.26087	Not Included in Pathway or Brite	Unclassified: metabolism	Enzymes with EC numbers	E1.2.7.8; indolepyruvate ferredoxin oxidoreductase [EC:1.2.7.8]
K09861	1	1	0.833333	0.26087	Not Included in Pathway or Brite	Poorly characterized	Function unknown	K09861; uncharacterized protein
K07552	1	1	0.833333	0.282609	Brite Hierarchies	Protein families: signaling and cellular processes	Transporters [BR:ko02000]	bcr, tcaB; MFS transporter, DHA1 family, multidrug resistance protein
K06162	1	1	0.833333	0.282609	Metabolism	Metabolism of other amino acids	Phosphonate and phosphinate metabolism [PATH:ko00440]	phnM; alpha-D-ribose 1-methylphosphonate 5-triphosphate diphosphatase [EC:3.6.1.63]
K13775	1	1	0.833333	0.282609	Metabolism	Metabolism of terpenoids and polyketides	Geraniol degradation [PATH:ko00281]	atuG; citronellol/citronellal dehydrogenase
K02182	1	1	0.833333	0.282609	Not Included in Pathway or Brite	Unclassified: metabolism	Enzymes with EC numbers	caiC; carnitine-CoA ligase [EC:6.2.1.48]
K05982	1	1	0.833333	0.304348	Brite Hierarchies	Protein families: genetic information processing	DNA repair and recombination proteins [BR:ko03400]	E3.1.21.7, nfi; deoxyribonuclease V [EC:3.1.21.7]
K04750	1	1	0.833333	0.304348	Not Included in Pathway or Brite	Poorly characterized	General function prediction only	phnB; PhnB protein
K07223	1	1	0.833333	0.304348	Not Included in Pathway or Brite	Unclassified: metabolism	Enzymes with EC numbers	yfeX; porphyrinogen peroxidase [EC:1.11.1.-]
K02041	1	1	0.833333	0.326087	Environmental Information Processing	Membrane transport	ABC transporters [PATH:ko02010]	phnC; phosphonate transport system ATP-binding protein [EC:7.3.2.2]
K05898	1	1	0.833333	0.326087	Metabolism	Xenobiotics biodegradation and metabolism	Steroid degradation [PATH:ko00984]	kstD; 3-oxosteroid 1-dehydrogenase [EC:1.3.99.4]
K07749	1	1	0.833333	0.326087	Not Included in Pathway or Brite	Unclassified: metabolism	Enzymes with EC numbers	frc; formyl-CoA transferase [EC:2.8.3.16]
K02042	1	1	0.833333	0.347826	Environmental Information Processing	Membrane transport	ABC transporters [PATH:ko02010]	phnE; phosphonate transport system permease protein
K01669	1	1	0.833333	0.369565	Brite Hierarchies	Protein families: genetic information processing	DNA repair and recombination proteins [BR:ko03400]	phrB; deoxyribodipyrimidine photo-lyase [EC:4.1.99.3]
K02044	1	1	0.833333	0.369565	Environmental Information Processing	Membrane transport	ABC transporters [PATH:ko02010]	phnD; phosphonate transport system substrate-binding protein
K07544	1	1	0.833333	0.391304	Metabolism	Xenobiotics biodegradation and metabolism	Toluene degradation [PATH:ko00623]	bbsF; benzylsuccinate CoA-transferase BbsF subunit [EC:2.8.3.15]
K22905	1	1	0.833333	0.391304	Not Included in Pathway or Brite	Unclassified: metabolism	Enzymes with EC numbers	stf3; omega-hydroxy-beta-dihydromenaquinone-9 sulfotransferase [EC:2.8.2.-]
K00481	1	1	0.833333	0.413043	Metabolism	Xenobiotics biodegradation and metabolism	Benzoate degradation [PATH:ko00362]	pobA; p-hydroxybenzoate 3-monooxygenase [EC:1.14.13.2]
K05913	1	1	0.833333	0.413043	Metabolism	Xenobiotics biodegradation and metabolism	Bisphenol degradation [PATH:ko00363]	E1.13.11.41; 2,4'-dihydroxyacetophenone dioxygenase [EC:1.13.11.41]
K07693	1	1	0.833333	0.434783	Environmental Information Processing	Signal transduction	Two-component system [PATH:ko02020]	desR; two-component system, NarL family, response regulator DesR
K01474	1	1	0.833333	0.434783	Metabolism	Amino acid metabolism	Arginine and proline metabolism [PATH:ko00330]	hyuB; N-methylhydantoinase B [EC:3.5.2.14]
K00127	1	1	0.833333	0.434783	Metabolism	Carbohydrate metabolism	Glyoxylate and dicarboxylate metabolism [PATH:ko00630]	fdoI, fdsG; formate dehydrogenase subunit gamma
K05558	1	1	0.833333	0.434783	Not Included in Pathway or Brite	Unclassified: metabolism	Secondary metabolism	K05558; pyridoxamine 5'-phosphate oxidase family protein
K07004	1	1	0.833333	0.434783	Not Included in Pathway or Brite	Poorly characterized	Function unknown	K07004; uncharacterized protein
K00666	1	1	0.833333	0.456522	Brite Hierarchies	Protein families: metabolism	Lipid biosynthesis proteins [BR:ko01004]	K00666; fatty-acyl-CoA synthase [EC:6.2.1.-]
K00456	1	1	0.833333	0.478261	Metabolism	Amino acid metabolism	Cysteine and methionine metabolism [PATH:ko00270]	CDO1; cysteine dioxygenase [EC:1.13.11.20]
K22468	1	1	0.833333	0.478261	Metabolism	Energy metabolism	Oxidative phosphorylation [PATH:ko00190]	ppk2; polyphosphate kinase [EC:2.7.4.1]
K16137	1	1	0.833333	0.543478	Brite Hierarchies	Protein families: genetic information processing	Transcription factors [BR:ko03000]	nemR; TetR/AcrR family transcriptional regulator, transcriptional repressor for nem operon
K01545	1	1	0.833333	0.608696	Environmental Information Processing	Signal transduction	Two-component system [PATH:ko02020]	kdpF; potassium-transporting ATPase KdpF subunit
K06221	1	1	0.833333	0.608696	Not Included in Pathway or Brite	Unclassified: metabolism	Enzymes with EC numbers	dkgA; 2,5-diketo-D-gluconate reductase A [EC:1.1.1.346]
K07107	1	1	0.833333	0.652174	Not Included in Pathway or Brite	Unclassified: metabolism	Enzymes with EC numbers	ybgC; acyl-CoA thioester hydrolase [EC:3.1.2.-]
K16937	1	1	0.833333	0.673913	Metabolism	Energy metabolism	Sulfur metabolism [PATH:ko00920]	doxD; thiosulfate dehydrogenase [quinone] large subunit [EC:1.8.5.2]
K23262	1	1	0.833333	0.673913	Not Included in Pathway or Brite	Unclassified: signaling and cellular processes	Structural proteins	gvpA; gas vesicle structural protein
K09930	1	1	0.833333	0.673913	Not Included in Pathway or Brite	Poorly characterized	Function unknown	K09930; uncharacterized protein
K09771	1	1	0.833333	0.695652	Brite Hierarchies	Protein families: signaling and cellular processes	Transporters [BR:ko02000]	TC.SMR3; small multidrug resistance family-3 protein
K19267	1	1	0.833333	0.695652	Metabolism	Metabolism of cofactors and vitamins	Ubiquinone and other terpenoid-quinone biosynthesis [PATH:ko00130]	qorB; NAD(P)H dehydrogenase (quinone) [EC:1.6.5.2]
K01066	1	1	0.833333	0.695652	Not Included in Pathway or Brite	Unclassified: metabolism	Enzymes with EC numbers	aes; acetyl esterase [EC:3.1.1.-]
K02077	1	1	0.833333	0.717391	Brite Hierarchies	Protein families: signaling and cellular processes	Transporters [BR:ko02000]	ABC.ZM.S; zinc/manganese transport system substrate-binding protein
K22104	1	1	0.833333	0.717391	Brite Hierarchies	Protein families: genetic information processing	Transcription factors [BR:ko03000]	nanR; GntR family transcriptional regulator, sialic acid-inducible nan operon repressor
K01473	1	1	0.833333	0.717391	Metabolism	Amino acid metabolism	Arginine and proline metabolism [PATH:ko00330]	hyuA; N-methylhydantoinase A [EC:3.5.2.14]
K21159	1	1	0.833333	0.717391	Metabolism	Metabolism of terpenoids and polyketides	Biosynthesis of enediyne antibiotics [PATH:ko01059]	sgcF, ncsF2, kedF; epoxide hydrolase
K04091	1	1	0.833333	0.717391	Metabolism	Energy metabolism	Sulfur metabolism [PATH:ko00920]	ssuD; alkanesulfonate monooxygenase [EC:1.14.14.5]
K10008	1	1	0.833333	0.73913	Environmental Information Processing	Membrane transport	ABC transporters [PATH:ko02010]	gluA; glutamate transport system ATP-binding protein [EC:7.4.2.1]
K13587	1	1	0.833333	0.73913	Environmental Information Processing	Signal transduction	Two-component system [PATH:ko02020]	cckA; two-component system, cell cycle sensor histidine kinase and response regulator CckA [EC:2.7.13.3]
K05712	1	1	0.833333	0.76087	Metabolism	Amino acid metabolism	Phenylalanine metabolism [PATH:ko00360]	mhpA; 3-(3-hydroxy-phenyl)propionate hydroxylase [EC:1.14.13.127]
K07064	1	1	0.833333	0.76087	Not Included in Pathway or Brite	Poorly characterized	Function unknown	K07064; uncharacterized protein
K01580	1	1	0.833333	0.804348	Metabolism	Carbohydrate metabolism	Butanoate metabolism [PATH:ko00650]	E4.1.1.15, gadB, gadA, GAD; glutamate decarboxylase [EC:4.1.1.15]
K06400	1	1	0.833333	0.804348	Not Included in Pathway or Brite	Unclassified: signaling and cellular processes	Cell growth	spoIVCA; site-specific DNA recombinase
K17947	1	1	0.833333	0.826087	Metabolism	Metabolism of terpenoids and polyketides	Polyketide sugar unit biosynthesis [PATH:ko00523]	wbiB; dTDP-L-rhamnose 4-epimerase [EC:5.1.3.25]
K02224	1	1	0.833333	0.869565	Metabolism	Metabolism of cofactors and vitamins	Porphyrin and chlorophyll metabolism [PATH:ko00860]	cobB-cbiA; cobyrinic acid a,c-diamide synthase [EC:6.3.5.9 6.3.5.11]
K00986	1	1	0.833333	0.891304	Not Included in Pathway or Brite	Unclassified: metabolism	Enzymes with EC numbers	ltrA; RNA-directed DNA polymerase [EC:2.7.7.49]
K06959	1	1	0.833333	0.891304	Not Included in Pathway or Brite	Unclassified: genetic information processing	Transcription	tex; protein Tex
K03531	1	1	0.833333	0.913043	Cellular Processes	Cell growth and death	Cell cycle - Caulobacter [PATH:ko04112]	ftsZ; cell division protein FtsZ
K15555	1	1	0.833333	0.913043	Metabolism	Energy metabolism	Sulfur metabolism [PATH:ko00920]	ssuB; sulfonate transport system ATP-binding protein [EC:3.6.3.-]
K08253	1	1	0.833333	0.913043	Not Included in Pathway or Brite	Unclassified: metabolism	Enzymes with EC numbers	E2.7.10.2; non-specific protein-tyrosine kinase [EC:2.7.10.2]
K21677	1	1	0.833333	0.913043	Not Included in Pathway or Brite	Unclassified: metabolism	Enzymes with EC numbers	hpnE; hydroxysqualene dehydroxylase [EC:1.17.8.1]
K01791	1	1	0.833333	0.934783	Metabolism	Carbohydrate metabolism	Amino sugar and nucleotide sugar metabolism [PATH:ko00520]	wecB; UDP-N-acetylglucosamine 2-epimerase (non-hydrolysing) [EC:5.1.3.14]
K07483	1	1	0.833333	0.934783	Not Included in Pathway or Brite	Unclassified: genetic information processing	Replication and repair	K07483; transposase
K15738	1	1	0.833333	0.956522	Brite Hierarchies	Protein families: signaling and cellular processes	Transporters [BR:ko02000]	uup; ABC transport system ATP-binding/permease protein
K22299	1	1	0.833333	0.956522	Brite Hierarchies	Protein families: genetic information processing	Transcription factors [BR:ko03000]	rghR; HTH-type transcriptional regulator, competence development regulator
K10005	1	1	0.833333	0.956522	Environmental Information Processing	Membrane transport	ABC transporters [PATH:ko02010]	gluB; glutamate transport system substrate-binding protein
K02227	1	1	0.833333	0.956522	Metabolism	Metabolism of cofactors and vitamins	Porphyrin and chlorophyll metabolism [PATH:ko00860]	cbiB, cobD; adenosylcobinamide-phosphate synthase [EC:6.3.1.10]
K15553	1	1	0.833333	0.956522	Metabolism	Energy metabolism	Sulfur metabolism [PATH:ko00920]	ssuA; sulfonate transport system substrate-binding protein
K01647	1	1	0.833333	0.978261	Metabolism	Carbohydrate metabolism	Citrate cycle (TCA cycle) [PATH:ko00020]	CS, gltA; citrate synthase [EC:2.3.3.1]
K07098	1	1	0.833333	0.978261	Not Included in Pathway or Brite	Poorly characterized	Function unknown	K07098; uncharacterized protein
K22303	1	1	0.833333	0.978261	Not Included in Pathway or Brite	Unclassified: metabolism	Enzymes with EC numbers	atsK; alpha-ketoglutarate-dependent sulfate ester dioxygenase [EC:1.14.11.-]
K21685	1	1	0.833333	1	Brite Hierarchies	Protein families: genetic information processing	Transcription factors [BR:ko03000]	ramA; LuxR family transcriptional regulator, regulator of acetate metabolism
K10007	1	1	0.833333	1	Environmental Information Processing	Membrane transport	ABC transporters [PATH:ko02010]	gluD; glutamate transport system permease protein
K01142	1	1	0.833333	1	Genetic Information Processing	Replication and repair	Base excision repair [PATH:ko03410]	E3.1.11.2, xthA; exodeoxyribonuclease III [EC:3.1.11.2]
K01159	1	1	0.833333	1	Genetic Information Processing	Replication and repair	Homologous recombination [PATH:ko03440]	ruvC; crossover junction endodeoxyribonuclease RuvC [EC:3.1.22.4]
K01236	1	1	0.833333	1	Metabolism	Carbohydrate metabolism	Starch and sucrose metabolism [PATH:ko00500]	treZ, glgZ; maltooligosyltrehalose trehalohydrolase [EC:3.2.1.141]
K15554	1	1	0.833333	1	Metabolism	Energy metabolism	Sulfur metabolism [PATH:ko00920]	ssuC; sulfonate transport system permease protein
K16146	1	1	0.833333	1	Metabolism	Carbohydrate metabolism	Starch and sucrose metabolism [PATH:ko00500]	pep2; maltokinase [EC:2.7.1.175]
K16870	1	1	0.833333	1	Metabolism	Glycan biosynthesis and metabolism	Arabinogalactan biosynthesis - Mycobacterium [PATH:ko00572]	wbbL; N-acetylglucosaminyl-diphospho-decaprenol L-rhamnosyltransferase [EC:2.4.1.289]
K07008	1	1	0.833333	1	Metabolism	Amino acid metabolism	Histidine metabolism [PATH:ko00340]	egtC; gamma-glutamyl hercynylcysteine S-oxide hydrolase [EC:3.5.1.118]
K02351	1	1	0.833333	1	Not Included in Pathway or Brite	Poorly characterized	General function prediction only	K02351; putative membrane protein
K06217	1	1	0.833333	1	Not Included in Pathway or Brite	Unclassified: signaling and cellular processes	Signaling proteins	phoH, phoL; phosphate starvation-inducible protein PhoH and related proteins
K09015	1	1	0.833333	1	Not Included in Pathway or Brite	Poorly characterized	General function prediction only	sufD; Fe-S cluster assembly protein SufD
K05596	1	1	1	0	Brite Hierarchies	Protein families: genetic information processing	Transcription factors [BR:ko03000]	iciA; LysR family transcriptional regulator, chromosome initiation inhibitor
K06895	1	1	1	0	Brite Hierarchies	Protein families: signaling and cellular processes	Transporters [BR:ko02000]	lysE, argO; L-lysine exporter family protein LysE/ArgO
K15268	1	1	1	0	Brite Hierarchies	Protein families: signaling and cellular processes	Transporters [BR:ko02000]	eamA; O-acetylserine/cysteine efflux transporter
K18960	1	1	1	0	Brite Hierarchies	Protein families: signaling and cellular processes	Viral proteins [BR:ko03200]	gp49; recombination endonuclease VII
K11959	1	1	1	0	Environmental Information Processing	Membrane transport	ABC transporters [PATH:ko02010]	urtA; urea transport system substrate-binding protein
K11960	1	1	1	0	Environmental Information Processing	Membrane transport	ABC transporters [PATH:ko02010]	urtB; urea transport system permease protein
K11961	1	1	1	0	Environmental Information Processing	Membrane transport	ABC transporters [PATH:ko02010]	urtC; urea transport system permease protein
K11962	1	1	1	0	Environmental Information Processing	Membrane transport	ABC transporters [PATH:ko02010]	urtD; urea transport system ATP-binding protein
K11963	1	1	1	0	Environmental Information Processing	Membrane transport	ABC transporters [PATH:ko02010]	urtE; urea transport system ATP-binding protein
K00452	1	1	1	0	Metabolism	Amino acid metabolism	Tryptophan metabolism [PATH:ko00380]	HAAO; 3-hydroxyanthranilate 3,4-dioxygenase [EC:1.13.11.6]
K00471	1	1	1	0	Metabolism	Amino acid metabolism	Lysine degradation [PATH:ko00310]	E1.14.11.1; gamma-butyrobetaine dioxygenase [EC:1.14.11.1]
K00486	1	1	1	0	Metabolism	Amino acid metabolism	Tryptophan metabolism [PATH:ko00380]	KMO; kynurenine 3-monooxygenase [EC:1.14.13.9]
K00853	1	1	1	0	Metabolism	Carbohydrate metabolism	Pentose and glucuronate interconversions [PATH:ko00040]	araB; L-ribulokinase [EC:2.7.1.16]
K01952	1	1	1	0	Metabolism	Nucleotide metabolism	Purine metabolism [PATH:ko00230]	PFAS, purL; phosphoribosylformylglycinamidine synthase [EC:6.3.5.3]
K05879	1	1	1	0	Metabolism	Lipid metabolism	Glycerolipid metabolism [PATH:ko00561]	dhaL; phosphoenolpyruvate---glycerone phosphotransferase subunit DhaL [EC:2.7.1.121]
K10217	1	1	1	0	Metabolism	Amino acid metabolism	Tryptophan metabolism [PATH:ko00380]	dmpC, xylG, praB; aminomuconate-semialdehyde/2-hydroxymuconate-6-semialdehyde dehydrogenase [EC:1.2.1.32 1.2.1.85]
K15067	1	1	1	0	Metabolism	Amino acid metabolism	Tryptophan metabolism [PATH:ko00380]	amnD; 2-aminomuconate deaminase [EC:3.5.99.5]
K05878	1	1	1	0	Metabolism	Lipid metabolism	Glycerolipid metabolism [PATH:ko00561]	dhaK; phosphoenolpyruvate---glycerone phosphotransferase subunit DhaK [EC:2.7.1.121]
K23980	1	1	1	0	Brite Hierarchies	Protein families: metabolism	Peptidases [BR:ko01002]	tpdA;cysteinylglycine-S-conjugate dipeptidase [EC:3.4.13.23]
K03327	1	1	1	0.0217391	Brite Hierarchies	Protein families: signaling and cellular processes	Transporters [BR:ko02000]	TC.MATE, SLC47A, norM, mdtK, dinF; multidrug resistance protein, MATE family
K07568	1	1	1	0.0217391	Brite Hierarchies	Protein families: genetic information processing	Transfer RNA biogenesis [BR:ko03016]	queA; S-adenosylmethionine:tRNA ribosyltransferase-isomerase [EC:2.4.99.17]
K07335	1	1	1	0.0217391	Environmental Information Processing	Membrane transport	ABC transporters [PATH:ko02010]	bmpA, bmpB, tmpC; basic membrane protein A and related proteins
K23537	1	1	1	0.0217391	Environmental Information Processing	Membrane transport	ABC transporters [PATH:ko02010]	nupA; general nucleoside transport system ATP-binding protein
K00259	1	1	1	0.0217391	Metabolism	Amino acid metabolism	Alanine, aspartate and glutamate metabolism [PATH:ko00250]	ald; alanine dehydrogenase [EC:1.4.1.1]
K00325	1	1	1	0.0217391	Metabolism	Metabolism of cofactors and vitamins	Nicotinate and nicotinamide metabolism [PATH:ko00760]	pntB; H+-translocating NAD(P) transhydrogenase subunit beta [EC:1.6.1.2 7.1.1.1]
K01239	1	1	1	0.0217391	Metabolism	Nucleotide metabolism	Purine metabolism [PATH:ko00230]	iunH; purine nucleosidase [EC:3.2.2.1]
K01556	1	1	1	0.0217391	Metabolism	Amino acid metabolism	Tryptophan metabolism [PATH:ko00380]	KYNU, kynU; kynureninase [EC:3.7.1.3]
K01617	1	1	1	0.0217391	Metabolism	Xenobiotics biodegradation and metabolism	Benzoate degradation [PATH:ko00362]	dmpH, xylI, nahK; 2-oxo-3-hexenedioate decarboxylase [EC:4.1.1.77]
K06897	1	1	1	0.0217391	Metabolism	Metabolism of cofactors and vitamins	Folate biosynthesis [PATH:ko00790]	K06897; 7,8-dihydropterin-6-yl-methyl-4-(beta-D-ribofuranosyl)aminobenzene 5'-phosphate synthase [EC:2.5.1.105]
K19569	1	1	1	0.0217391	Metabolism	Metabolism of terpenoids and polyketides	Biosynthesis of type II polyketide products [PATH:ko01057]	elmMIII; 8-demethyl-8-(2,3-dimethoxy-alpha-L-rhamnosyl)tetracenomycin-C 4'-O-methyltransferase [EC:2.1.1.307]
K10823	1	1	1	0.0434783	Environmental Information Processing	Membrane transport	ABC transporters [PATH:ko02010]	oppF; oligopeptide transport system ATP-binding protein
K07101	1	1	1	0.0434783	Not Included in Pathway or Brite	Poorly characterized	Function unknown	K07101; uncharacterized protein
K09956	1	1	1	0.0434783	Not Included in Pathway or Brite	Poorly characterized	Function unknown	K09956; uncharacterized protein
K02045	1	1	1	0.0869565	Metabolism	Energy metabolism	Sulfur metabolism [PATH:ko00920]	cysA; sulfate/thiosulfate transport system ATP-binding protein [EC:7.3.2.3]
K02046	1	1	1	0.0869565	Metabolism	Energy metabolism	Sulfur metabolism [PATH:ko00920]	cysU; sulfate/thiosulfate transport system permease protein
K02047	1	1	1	0.0869565	Metabolism	Energy metabolism	Sulfur metabolism [PATH:ko00920]	cysW; sulfate/thiosulfate transport system permease protein
K22818	1	1	1	0.0869565	Not Included in Pathway or Brite	Unclassified: metabolism	Enzymes with EC numbers	fadE26; 3-oxocholest-4-en-26-oyl-CoA dehydrogenase alpha subunit [EC:1.3.99.-]
K23535	1	1	1	0.108696	Environmental Information Processing	Membrane transport	ABC transporters [PATH:ko02010]	nupB; general nucleoside transport system permease protein
K23536	1	1	1	0.108696	Environmental Information Processing	Membrane transport	ABC transporters [PATH:ko02010]	nupC; general nucleoside transport system permease protein
K00860	1	1	1	0.108696	Metabolism	Energy metabolism	Sulfur metabolism [PATH:ko00920]	cysC; adenylylsulfate kinase [EC:2.7.1.25]
K01040	1	1	1	0.108696	Metabolism	Carbohydrate metabolism	Butanoate metabolism [PATH:ko00650]	gctB; glutaconate CoA-transferase, subunit B [EC:2.8.3.12]
K01574	1	1	1	0.108696	Metabolism	Carbohydrate metabolism	Propanoate metabolism [PATH:ko00640]	adc; acetoacetate decarboxylase [EC:4.1.1.4]
K10215	1	1	1	0.108696	Metabolism	Xenobiotics biodegradation and metabolism	Aminobenzoate degradation [PATH:ko00627]	ethA; monooxygenase [EC:1.14.13.-]
K15981	1	1	1	0.108696	Metabolism	Xenobiotics biodegradation and metabolism	Steroid degradation [PATH:ko00984]	CYP125A; cholest-4-en-3-one 26-monooxygenase [EC:1.14.15.29]
K10543	1	1	1	0.130435	Environmental Information Processing	Membrane transport	ABC transporters [PATH:ko02010]	xylF; D-xylose transport system substrate-binding protein
K10544	1	1	1	0.130435	Environmental Information Processing	Membrane transport	ABC transporters [PATH:ko02010]	xylH; D-xylose transport system permease protein
K10545	1	1	1	0.130435	Environmental Information Processing	Membrane transport	ABC transporters [PATH:ko02010]	xylG; D-xylose transport system ATP-binding protein [EC:7.5.2.10]
K09994	1	1	1	0.130435	Metabolism	Metabolism of other amino acids	Phosphonate and phosphinate metabolism [PATH:ko00440]	phnO; (aminoalkyl)phosphonate N-acetyltransferase [EC:2.3.1.280]
K24012	1	1	1	0.130435	Metabolism	Carbohydrate metabolism	Glycolysis / Gluconeogenesis [PATH:ko00010]	acdAB, acetate---CoA ligase (ADP-forming) [EC:6.2.1.13]
K12466	1	1	1	0.130435	Metabolism	Metabolism of terpenoids and polyketides	Limonene and pinene degradation [PATH:ko00903]	E1.1.1.275; (+)-trans-carveol dehydrogenase [EC:1.1.1.275]
K11744	1	1	1	0.130435	Not Included in Pathway or Brite	Unclassified: signaling and cellular processes	Structural proteins	tqsA; AI-2 transport protein TqsA
K22819	1	1	1	0.152174	Not Included in Pathway or Brite	Unclassified: metabolism	Enzymes with EC numbers	fadE27; 3-oxocholest-4-en-26-oyl-CoA dehydrogenase beta subunit [EC:1.3.99.-]
K14161	1	1	1	0.173913	Brite Hierarchies	Protein families: genetic information processing	DNA repair and recombination proteins [BR:ko03400]	imuB; protein ImuB
K11071	1	1	1	0.173913	Environmental Information Processing	Membrane transport	ABC transporters [PATH:ko02010]	potB; spermidine/putrescine transport system permease protein
K00851	1	1	1	0.173913	Metabolism	Carbohydrate metabolism	Pentose phosphate pathway [PATH:ko00030]	E2.7.1.12, gntK, idnK; gluconokinase [EC:2.7.1.12]
K03736	1	1	1	0.173913	Metabolism	Lipid metabolism	Glycerophospholipid metabolism [PATH:ko00564]	eutC; ethanolamine ammonia-lyase small subunit [EC:4.3.1.7]
K01485	1	1	1	0.173913	Metabolism	Nucleotide metabolism	Pyrimidine metabolism [PATH:ko00240]	codA; cytosine/creatinine deaminase [EC:3.5.4.1 3.5.4.21]
K02052	1	1	1	0.195652	Cellular Processes	Cellular community - prokaryotes	Quorum sensing [PATH:ko02024]	ABC.SP.A; putative spermidine/putrescine transport system ATP-binding protein
K11072	1	1	1	0.195652	Environmental Information Processing	Membrane transport	ABC transporters [PATH:ko02010]	potA; spermidine/putrescine transport system ATP-binding protein [EC:7.6.2.11]
K00303	1	1	1	0.195652	Metabolism	Amino acid metabolism	Glycine, serine and threonine metabolism [PATH:ko00260]	soxB; sarcosine oxidase, subunit beta [EC:1.5.3.1]
K00854	1	1	1	0.195652	Metabolism	Carbohydrate metabolism	Pentose and glucuronate interconversions [PATH:ko00040]	xylB, XYLB; xylulokinase [EC:2.7.1.17]
K22081	1	1	1	0.195652	Metabolism	Energy metabolism	Methane metabolism [PATH:ko00680]	mgsA; methylamine---glutamate N-methyltransferase subunit A [EC:2.1.1.21]
K22082	1	1	1	0.195652	Metabolism	Energy metabolism	Methane metabolism [PATH:ko00680]	mgsB; methylamine---glutamate N-methyltransferase subunit B [EC:2.1.1.21]
K22083	1	1	1	0.195652	Metabolism	Energy metabolism	Methane metabolism [PATH:ko00680]	mgsC; methylamine---glutamate N-methyltransferase subunit C [EC:2.1.1.21]
K01805	1	1	1	0.217391	Metabolism	Carbohydrate metabolism	Pentose and glucuronate interconversions [PATH:ko00040]	xylA; xylose isomerase [EC:5.3.1.5]
K05847	1	1	1	0.23913	Environmental Information Processing	Membrane transport	ABC transporters [PATH:ko02010]	opuA; osmoprotectant transport system ATP-binding protein [EC:7.6.2.9]
K10241	1	1	1	0.23913	Environmental Information Processing	Membrane transport	ABC transporters [PATH:ko02010]	cebF; cellobiose transport system permease protein
K10240	1	1	1	0.23913	Environmental Information Processing	Membrane transport	ABC transporters [PATH:ko02010]	cebE; cellobiose transport system substrate-binding protein
K10242	1	1	1	0.23913	Environmental Information Processing	Membrane transport	ABC transporters [PATH:ko02010]	cebG; cellobiose transport system permease protein
K01880	1	1	1	0.23913	Genetic Information Processing	Translation	Aminoacyl-tRNA biosynthesis [PATH:ko00970]	GARS, glyS1; glycyl-tRNA synthetase [EC:6.1.1.14]
K00078	1	1	1	0.23913	Metabolism	Carbohydrate metabolism	Pentose and glucuronate interconversions [PATH:ko00040]	DHDH; dihydrodiol dehydrogenase / D-xylose 1-dehydrogenase (NADP) [EC:1.3.1.20 1.1.1.179]
K00848	1	1	1	0.23913	Metabolism	Carbohydrate metabolism	Pentose and glucuronate interconversions [PATH:ko00040]	rhaB; rhamnulokinase [EC:2.7.1.5]
K00955	1	1	1	0.23913	Metabolism	Energy metabolism	Sulfur metabolism [PATH:ko00920]	cysNC; bifunctional enzyme CysN/CysC [EC:2.7.7.4 2.7.1.25]
K05350	1	1	1	0.23913	Metabolism	Carbohydrate metabolism	Starch and sucrose metabolism [PATH:ko00500]	bglB; beta-glucosidase [EC:3.2.1.21]
K14520	1	1	1	0.23913	Metabolism	Xenobiotics biodegradation and metabolism	Bisphenol degradation [PATH:ko00363]	hapE; 4-hydroxyacetophenone monooxygenase [EC:1.14.13.84]
K01820	1	1	1	0.23913	Metabolism	Carbohydrate metabolism	Pentose and glucuronate interconversions [PATH:ko00040]	rhaA; L-rhamnose isomerase / sugar isomerase [EC:5.3.1.14 5.3.1.-]
K03829	1	1	1	0.23913	Not Included in Pathway or Brite	Unclassified: metabolism	Enzymes with EC numbers	yedL; putative acetyltransferase [EC:2.3.1.-]
K20628	1	1	1	0.23913	Not Included in Pathway or Brite	Unclassified: metabolism	Carbohydrate metabolism	exlX; expansin
K05782	1	1	1	0.26087	Brite Hierarchies	Protein families: signaling and cellular processes	Transporters [BR:ko02000]	benE; benzoate membrane transport protein
K21119	1	1	1	0.26087	Brite Hierarchies	Protein families: metabolism	Cytochrome P450 [BR:ko00199]	CYP130; cytochrome P450 family 130
K22107	1	1	1	0.26087	Brite Hierarchies	Protein families: genetic information processing	Transcription factors [BR:ko03000]	kstR; TetR/AcrR family transcriptional regulator, cholesterol catabolism regulator
K05846	1	1	1	0.26087	Environmental Information Processing	Membrane transport	ABC transporters [PATH:ko02010]	opuBD; osmoprotectant transport system permease protein
K05349	1	1	1	0.26087	Metabolism	Carbohydrate metabolism	Starch and sucrose metabolism [PATH:ko00500]	bglX; beta-glucosidase [EC:3.2.1.21]
K15868	1	1	1	0.26087	Metabolism	Lipid metabolism	Secondary bile acid biosynthesis [PATH:ko00121]	baiB; bile acid-coenzyme A ligase [EC:6.2.1.7]
K15983	1	1	1	0.26087	Metabolism	Xenobiotics biodegradation and metabolism	Steroid degradation [PATH:ko00984]	kshB; 3-ketosteroid 9alpha-monooxygenase subunit B [EC:1.14.15.30]
K03392	1	1	1	0.26087	Metabolism	Amino acid metabolism	Tryptophan metabolism [PATH:ko00380]	ACMSD; aminocarboxymuconate-semialdehyde decarboxylase [EC:4.1.1.45]
K00313	1	1	1	0.26087	Not Included in Pathway or Brite	Unclassified: metabolism	Enzymes with EC numbers	fixC; electron transfer flavoprotein-quinone oxidoreductase [EC:1.5.5.-]
K03519	1	1	1	0.26087	Not Included in Pathway or Brite	Unclassified: metabolism	Enzymes with EC numbers	coxM, cutM; aerobic carbon-monoxide dehydrogenase medium subunit [EC:1.2.5.3]
K03520	1	1	1	0.26087	Not Included in Pathway or Brite	Unclassified: metabolism	Enzymes with EC numbers	coxL, cutL; aerobic carbon-monoxide dehydrogenase large subunit [EC:1.2.5.3]
K03855	1	1	1	0.26087	Not Included in Pathway or Brite	Unclassified: metabolism	Energy metabolism	fixX; ferredoxin like protein
K13979	1	1	1	0.26087	Not Included in Pathway or Brite	Unclassified: metabolism	Enzymes with EC numbers	yahK; uncharacterized zinc-type alcohol dehydrogenase-like protein [EC:1.-.-.-]
K03518	1	1	1	0.26087	Not Included in Pathway or Brite	Unclassified: metabolism	Enzymes with EC numbers	coxS; aerobic carbon-monoxide dehydrogenase small subunit [EC:1.2.5.3]
K09386	1	1	1	0.26087	Not Included in Pathway or Brite	Poorly characterized	Function unknown	K09386; uncharacterized protein
K11621	1	1	1	0.282609	Environmental Information Processing	Signal transduction	Two-component system [PATH:ko02020]	liaG; lia operon protein LiaG
K00324	1	1	1	0.282609	Metabolism	Metabolism of cofactors and vitamins	Nicotinate and nicotinamide metabolism [PATH:ko00760]	pntA; H+-translocating NAD(P) transhydrogenase subunit alpha [EC:1.6.1.2 7.1.1.1]
K00453	1	1	1	0.282609	Metabolism	Amino acid metabolism	Tryptophan metabolism [PATH:ko00380]	TDO2, kynA; tryptophan 2,3-dioxygenase [EC:1.13.11.11]
K23725	1	1	1	0.282609	Not Included in Pathway or Brite	Unclassified: metabolism	Enzymes with EC numbers	iroB, enterobactin C-glucosyltransferase [EC:2.4.1.369]
K04095	1	1	1	0.304348	Brite Hierarchies	Protein families: genetic information processing	Chromosome and associated proteins [BR:ko03036]	fic; cell filamentation protein
K06901	1	1	1	0.304348	Brite Hierarchies	Protein families: signaling and cellular processes	Transporters [BR:ko02000]	pbuG; putative MFS transporter, AGZA family, xanthine/uracil permease
K07240	1	1	1	0.304348	Brite Hierarchies	Protein families: signaling and cellular processes	Transporters [BR:ko02000]	chrA; chromate transporter
K15598	1	1	1	0.304348	Environmental Information Processing	Membrane transport	ABC transporters [PATH:ko02010]	thiY; putative hydroxymethylpyrimidine transport system substrate-binding protein
K15982	1	1	1	0.304348	Metabolism	Xenobiotics biodegradation and metabolism	Steroid degradation [PATH:ko00984]	kshA; 3-ketosteroid 9alpha-monooxygenase subunit A [EC:1.14.15.30]
K18687	1	1	1	0.304348	Metabolism	Xenobiotics biodegradation and metabolism	Steroid degradation [PATH:ko00984]	fadD3; HIP---CoA ligase [EC:6.2.1.41]
K23359	1	1	1	0.304348	Metabolism	Xenobiotics biodegradation and metabolism	Atrazine degradation [PATH:ko00791]	biuH; biuret amidohydrolase [EC:3.5.1.84]
K07025	1	1	1	0.304348	Not Included in Pathway or Brite	Poorly characterized	General function prediction only	K07025; putative hydrolase of the HAD superfamily
K06188	1	1	1	0.326087	Brite Hierarchies	Protein families: signaling and cellular processes	Transporters [BR:ko02000]	aqpZ; aquaporin Z
K23775	1	1	1	0.326087	Brite Hierarchies	Protein families: metabolism	Transcription factors [BR:ko03000]	ohrR, MarR family transcriptional regulator, organic hydroperoxide resistance regulator
K01971	1	1	1	0.326087	Genetic Information Processing	Replication and repair	Non-homologous end-joining [PATH:ko03450]	ligD; bifunctional non-homologous end joining protein LigD [EC:6.5.1.1]
K00261	1	1	1	0.326087	Metabolism	Energy metabolism	Nitrogen metabolism [PATH:ko00910]	GLUD1_2, gdhA; glutamate dehydrogenase (NAD(P)+) [EC:1.4.1.3]
K06446	1	1	1	0.326087	Metabolism	Xenobiotics biodegradation and metabolism	Caprolactam degradation [PATH:ko00930]	DCAA; acyl-CoA dehydrogenase [EC:1.3.99.-]
K07517	1	1	1	0.326087	Metabolism	Lipid metabolism	Fatty acid degradation [PATH:ko00071]	ECI1_2; Delta3-Delta2-enoyl-CoA isomerase [EC:5.3.3.8]
K13315	1	1	1	0.326087	Metabolism	Metabolism of terpenoids and polyketides	Polyketide sugar unit biosynthesis [PATH:ko00523]	eryBII, tylCII, tylC1, calS12, atmS12; NDP-hexose C3-ketoreductase / dTDP-4-oxo-2-deoxy-alpha-D-pentos-2-ene 2,3-reductase [EC:1.1.1.-]
K21196	1	1	1	0.326087	Metabolism	Metabolism of other amino acids	Phosphonate and phosphinate metabolism [PATH:ko00440]	phnZ; 2-amino-1-hydroxyethylphosphonate dioxygenase (glycine-forming) [EC:1.13.11.78]
K06015	1	1	1	0.326087	Not Included in Pathway or Brite	Unclassified: metabolism	Enzymes with EC numbers	E3.5.1.81; N-acyl-D-amino-acid deacylase [EC:3.5.1.81]
K07123	1	1	1	0.326087	Not Included in Pathway or Brite	Poorly characterized	Function unknown	K07123; uncharacterized protein
K20938	1	1	1	0.326087	Not Included in Pathway or Brite	Unclassified: metabolism	Enzymes with EC numbers	ladA; long-chain alkane monooxygenase [EC:1.14.14.28]
K22820	1	1	1	0.326087	Not Included in Pathway or Brite	Unclassified: metabolism	Enzymes with EC numbers	fadE34; 3-oxochol-4-en-24-oyl-CoA dehydrogenase [EC:1.3.99.-]
K00626	1	1	1	0.347826	Metabolism	Carbohydrate metabolism	Pyruvate metabolism [PATH:ko00620]	E2.3.1.9, atoB; acetyl-CoA C-acetyltransferase [EC:2.3.1.9]
K08963	1	1	1	0.347826	Metabolism	Amino acid metabolism	Cysteine and methionine metabolism [PATH:ko00270]	mtnA; methylthioribose-1-phosphate isomerase [EC:5.3.1.23]
K00389	1	1	1	0.347826	Not Included in Pathway or Brite	Poorly characterized	General function prediction only	yidH; putative membrane protein
K06287	1	1	1	0.347826	Not Included in Pathway or Brite	Unclassified: signaling and cellular processes	Cell growth	maf; septum formation protein
K20798	1	1	1	0.369565	Brite Hierarchies	Protein families: genetic information processing	Chromosome and associated proteins [BR:ko03036]	HENMT1; small RNA 2'-O-methyltransferase [EC:2.1.1.-]
K22489	1	1	1	0.369565	Brite Hierarchies	Protein families: genetic information processing	Transcription factors [BR:ko03000]	hosA; MarR family transcriptional regulator, temperature-dependent positive regulator of motility
K01431	1	1	1	0.369565	Metabolism	Nucleotide metabolism	Pyrimidine metabolism [PATH:ko00240]	UPB1, pydC; beta-ureidopropionase [EC:3.5.1.6]
K01785	1	1	1	0.369565	Metabolism	Carbohydrate metabolism	Glycolysis / Gluconeogenesis [PATH:ko00010]	galM, GALM; aldose 1-epimerase [EC:5.1.3.3]
K03426	1	1	1	0.369565	Metabolism	Metabolism of cofactors and vitamins	Nicotinate and nicotinamide metabolism [PATH:ko00760]	E3.6.1.22, NUDT12, nudC; NAD+ diphosphatase [EC:3.6.1.22]
K12960	1	1	1	0.369565	Metabolism	Amino acid metabolism	Cysteine and methionine metabolism [PATH:ko00270]	mtaD; 5-methylthioadenosine/S-adenosylhomocysteine deaminase [EC:3.5.4.31 3.5.4.28]
K03579	1	1	1	0.369565	Not Included in Pathway or Brite	Unclassified: metabolism	Enzymes with EC numbers	hrpB; ATP-dependent helicase HrpB [EC:3.6.4.13]
K19580	1	1	1	0.391304	Brite Hierarchies	Protein families: metabolism	Polyketide biosynthesis proteins [BR:ko01008]	rppA; 1,3,6,8-tetrahydroxynaphthalene synthase [EC:2.3.1.233]
K00140	1	1	1	0.391304	Metabolism	Carbohydrate metabolism	Propanoate metabolism [PATH:ko00640]	mmsA, iolA, ALDH6A1; malonate-semialdehyde dehydrogenase (acetylating) / methylmalonate-semialdehyde dehydrogenase [EC:1.2.1.18 1.2.1.27]
K01055	1	1	1	0.391304	Metabolism	Xenobiotics biodegradation and metabolism	Benzoate degradation [PATH:ko00362]	pcaD; 3-oxoadipate enol-lactonase [EC:3.1.1.24]
K01464	1	1	1	0.391304	Metabolism	Nucleotide metabolism	Pyrimidine metabolism [PATH:ko00240]	DPYS, dht, hydA; dihydropyrimidinase [EC:3.5.2.2]
K03735	1	1	1	0.391304	Metabolism	Lipid metabolism	Glycerophospholipid metabolism [PATH:ko00564]	eutB; ethanolamine ammonia-lyase large subunit [EC:4.3.1.7]
K04787	1	1	1	0.391304	Metabolism	Metabolism of terpenoids and polyketides	Biosynthesis of siderophore group nonribosomal peptides [PATH:ko01053]	mbtA; mycobactin salicyl-AMP ligase [EC:6.3.2.-]
K15371	1	1	1	0.391304	Metabolism	Energy metabolism	Nitrogen metabolism [PATH:ko00910]	GDH2; glutamate dehydrogenase [EC:1.4.1.2]
K09471	1	1	1	0.391304	Metabolism	Amino acid metabolism	Arginine and proline metabolism [PATH:ko00330]	puuB, ordL; gamma-glutamylputrescine oxidase [EC:1.4.3.-]
K15372	1	1	1	0.391304	Metabolism	Metabolism of other amino acids	beta-Alanine metabolism [PATH:ko00410]	toa; taurine---2-oxoglutarate transaminase [EC:2.6.1.55]
K02346	1	1	1	0.413043	Brite Hierarchies	Protein families: genetic information processing	DNA repair and recombination proteins [BR:ko03400]	dinB; DNA polymerase IV [EC:2.7.7.7]
K02529	1	1	1	0.413043	Brite Hierarchies	Protein families: genetic information processing	Transcription factors [BR:ko03000]	lacI, galR; LacI family transcriptional regulator
K14415	1	1	1	0.413043	Brite Hierarchies	Protein families: genetic information processing	Transfer RNA biogenesis [BR:ko03016]	RTCB, rtcB; tRNA-splicing ligase RtcB (3'-phosphate/5'-hydroxy nucleic acid ligase) [EC:6.5.1.8]
K21961	1	1	1	0.413043	Brite Hierarchies	Protein families: genetic information processing	Transcription factors [BR:ko03000]	ethR, etaR; TetR/AcrR family transcriptional regulator, ethionamide resistance regulator
K10112	1	1	1	0.413043	Environmental Information Processing	Membrane transport	ABC transporters [PATH:ko02010]	msmX, msmK, malK, sugC, ggtA, msiK; multiple sugar transport system ATP-binding protein
K01595	1	1	1	0.413043	Metabolism	Carbohydrate metabolism	Pyruvate metabolism [PATH:ko00620]	ppc; phosphoenolpyruvate carboxylase [EC:4.1.1.31]
K04073	1	1	1	0.413043	Metabolism	Carbohydrate metabolism	Pyruvate metabolism [PATH:ko00620]	mhpF; acetaldehyde dehydrogenase [EC:1.2.1.10]
K21672	1	1	1	0.413043	Metabolism	Amino acid metabolism	Lysine degradation [PATH:ko00310]	ord; 2,4-diaminopentanoate dehydrogenase [EC:1.4.1.12 1.4.1.26]
K05888	1	1	1	0.413043	Not Included in Pathway or Brite	Unclassified: metabolism	Enzymes with EC numbers	K05888; L-gulono-1,4-lactone dehydrogenase [EC:1.1.2.-]
K09166	1	1	1	0.413043	Not Included in Pathway or Brite	Poorly characterized	Function unknown	K09166; uncharacterized protein
K07386	1	1	1	0.434783	Brite Hierarchies	Protein families: metabolism	Peptidases [BR:ko01002]	pepO; putative endopeptidase [EC:3.4.24.-]
K05845	1	1	1	0.434783	Environmental Information Processing	Membrane transport	ABC transporters [PATH:ko02010]	opuC; osmoprotectant transport system substrate-binding protein
K07778	1	1	1	0.434783	Environmental Information Processing	Signal transduction	Two-component system [PATH:ko02020]	desK; two-component system, NarL family, sensor histidine kinase DesK [EC:2.7.13.3]
K05522	1	1	1	0.434783	Genetic Information Processing	Replication and repair	Base excision repair [PATH:ko03410]	nei; endonuclease VIII [EC:3.2.2.- 4.2.99.18]
K02554	1	1	1	0.434783	Metabolism	Amino acid metabolism	Phenylalanine metabolism [PATH:ko00360]	mhpD; 2-keto-4-pentenoate hydratase [EC:4.2.1.80]
K00119	1	1	1	0.434783	Not Included in Pathway or Brite	Unclassified: metabolism	Enzymes with EC numbers	E1.1.99.36; alcohol dehydrogenase (nicotinoprotein) [EC:1.1.99.36]
K03297	1	1	1	0.456522	Brite Hierarchies	Protein families: signaling and cellular processes	Transporters [BR:ko02000]	emrE, qac, mmr, smr; small multidrug resistance pump
K01338	1	1	1	0.456522	Cellular Processes	Cell growth and death	Cell cycle - Caulobacter [PATH:ko04112]	lon; ATP-dependent Lon protease [EC:3.4.21.53]
K03648	1	1	1	0.456522	Genetic Information Processing	Replication and repair	Base excision repair [PATH:ko03410]	UNG, UDG; uracil-DNA glycosylase [EC:3.2.2.27]
K13529	1	1	1	0.456522	Genetic Information Processing	Replication and repair	Base excision repair [PATH:ko03410]	ada-alkA; AraC family transcriptional regulator, regulatory protein of adaptative response / DNA-3-methyladenine glycosylase II [EC:3.2.2.21]
K18928	1	1	1	0.456522	Not Included in Pathway or Brite	Unclassified: metabolism	Carbohydrate metabolism	lldE; L-lactate dehydrogenase complex protein LldE
K24158	1	1	1	0.456522	Not Included in Pathway or Brite	Unclassified: metabolism	Enzymes with EC numbers	prx, thioredoxin-dependent peroxiredoxin [EC:1.11.1.24]
K18688	1	1	1	0.456522	Not Included in Pathway or Brite	Unclassified: metabolism	Enzymes with EC numbers	fadD19; 3-oxocholest-4-en-26-oate---CoA ligase [EC:6.2.1.42]
K06975	1	1	1	0.478261	Not Included in Pathway or Brite	Poorly characterized	Function unknown	K06975; uncharacterized protein
K00852	1	1	1	0.5	Metabolism	Carbohydrate metabolism	Pentose phosphate pathway [PATH:ko00030]	rbsK, RBKS; ribokinase [EC:2.7.1.15]
K01666	1	1	1	0.5	Metabolism	Amino acid metabolism	Phenylalanine metabolism [PATH:ko00360]	mhpE; 4-hydroxy 2-oxovalerate aldolase [EC:4.1.3.39]
K04116	1	1	1	0.5	Metabolism	Xenobiotics biodegradation and metabolism	Benzoate degradation [PATH:ko00362]	aliA; cyclohexanecarboxylate-CoA ligase [EC:6.2.1.-]
K00091	1	1	1	0.5	Not Included in Pathway or Brite	Unclassified: metabolism	Enzymes with EC numbers	E1.1.1.219; dihydroflavonol-4-reductase [EC:1.1.1.219]
K00782	1	1	1	0.5	Not Included in Pathway or Brite	Unclassified: metabolism	Carbohydrate metabolism	lldG; L-lactate dehydrogenase complex protein LldG
K06864	1	1	1	0.5	Not Included in Pathway or Brite	Unclassified: metabolism	Enzymes with EC numbers	larE; pyridinium-3,5-biscarboxylic acid mononucleotide sulfurtransferase [EC:4.4.1.37]
K09121	1	1	1	0.5	Not Included in Pathway or Brite	Unclassified: metabolism	Enzymes with EC numbers	larC; pyridinium-3,5-bisthiocarboxylic acid mononucleotide nickel chelatase [EC:4.99.1.12]
K09966	1	1	1	0.5	Not Included in Pathway or Brite	Poorly characterized	Function unknown	K09966; uncharacterized protein
K01046	1	1	1	0.521739	Metabolism	Lipid metabolism	Glycerolipid metabolism [PATH:ko00561]	lip, TGL2; triacylglycerol lipase [EC:3.1.1.3]
K03787	1	1	1	0.521739	Metabolism	Nucleotide metabolism	Purine metabolism [PATH:ko00230]	surE; 5'-nucleotidase [EC:3.1.3.5]
K00518	1	1	1	0.521739	Not Included in Pathway or Brite	Unclassified: metabolism	Enzymes with EC numbers	sodN; nickel superoxide dismutase [EC:1.15.1.1]
K22213	1	1	1	0.521739	Not Included in Pathway or Brite	Unclassified: metabolism	Enzymes with EC numbers	PATG; 6-methylsalicylate decarboxylase [EC:4.1.1.52]
K07979	1	1	1	0.543478	Brite Hierarchies	Protein families: genetic information processing	Transcription factors [BR:ko03000]	ytrA; GntR family transcriptional regulator
K18351	1	1	1	0.543478	Environmental Information Processing	Signal transduction	Two-component system [PATH:ko02020]	vanSAc; two-component system, OmpR family, sensor histidine kinase VanS [EC:2.7.13.3]
K02228	1	1	1	0.543478	Metabolism	Metabolism of cofactors and vitamins	Porphyrin and chlorophyll metabolism [PATH:ko00860]	cobF; precorrin-6A synthase [EC:2.1.1.152]
K09705	1	1	1	0.543478	Not Included in Pathway or Brite	Poorly characterized	Function unknown	K09705; uncharacterized protein
K22297	1	1	1	0.565217	Brite Hierarchies	Protein families: genetic information processing	Transcription factors [BR:ko03000]	furA; Fur family transcriptional regulator, stress-responsive regulator
K00459	1	1	1	0.565217	Metabolism	Energy metabolism	Nitrogen metabolism [PATH:ko00910]	ncd2, npd; nitronate monooxygenase [EC:1.13.12.16]
K01433	1	1	1	0.565217	Metabolism	Carbohydrate metabolism	Glyoxylate and dicarboxylate metabolism [PATH:ko00630]	purU; formyltetrahydrofolate deformylase [EC:3.5.1.10]
K05521	1	1	1	0.565217	Not Included in Pathway or Brite	Unclassified: metabolism	Enzymes with EC numbers	draG; ADP-ribosyl-[dinitrogen reductase] hydrolase [EC:3.2.2.24]
K09022	1	1	1	0.565217	Not Included in Pathway or Brite	Unclassified: metabolism	Enzymes with EC numbers	ridA, tdcF, RIDA; 2-iminobutanoate/2-iminopropanoate deaminase [EC:3.5.99.10]
K07448	1	1	1	0.586957	Brite Hierarchies	Protein families: signaling and cellular processes	Prokaryotic defense system [BR:ko02048]	mrr; restriction system protein
K00055	1	1	1	0.586957	Metabolism	Amino acid metabolism	Tyrosine metabolism [PATH:ko00350]	E1.1.1.90; aryl-alcohol dehydrogenase [EC:1.1.1.90]
K00104	1	1	1	0.586957	Metabolism	Carbohydrate metabolism	Glyoxylate and dicarboxylate metabolism [PATH:ko00630]	glcD; glycolate oxidase [EC:1.1.3.15]
K01711	1	1	1	0.586957	Metabolism	Carbohydrate metabolism	Fructose and mannose metabolism [PATH:ko00051]	gmd, GMDS; GDPmannose 4,6-dehydratase [EC:4.2.1.47]
K07535	1	1	1	0.586957	Metabolism	Xenobiotics biodegradation and metabolism	Benzoate degradation [PATH:ko00362]	badH; 2-hydroxycyclohexanecarboxyl-CoA dehydrogenase [EC:1.1.1.-]
K06893	1	1	1	0.586957	Not Included in Pathway or Brite	Poorly characterized	Function unknown	K06893; uncharacterized protein
K20497	1	1	1	0.608696	Brite Hierarchies	Protein families: metabolism	Cytochrome P450 [BR:ko00199]	CYP124; methyl-branched lipid omega-hydroxylase [EC:1.14.15.14]
K02230	1	1	1	0.608696	Metabolism	Metabolism of cofactors and vitamins	Porphyrin and chlorophyll metabolism [PATH:ko00860]	cobN; cobaltochelatase CobN [EC:6.6.1.2]
K03801	1	1	1	0.608696	Metabolism	Metabolism of cofactors and vitamins	Lipoic acid metabolism [PATH:ko00785]	lipB; lipoyl(octanoyl) transferase [EC:2.3.1.181]
K01533	1	1	1	0.608696	Not Included in Pathway or Brite	Unclassified: metabolism	Enzymes with EC numbers	copB; P-type Cu2+ transporter [EC:7.2.2.9]
K09137	1	1	1	0.608696	Not Included in Pathway or Brite	Poorly characterized	Function unknown	K09137; uncharacterized protein
K00320	1	1	1	0.630435	Metabolism	Energy metabolism	Methane metabolism [PATH:ko00680]	mer; 5,10-methylenetetrahydromethanopterin reductase [EC:1.5.98.2]
K01768	1	1	1	0.630435	Metabolism	Nucleotide metabolism	Purine metabolism [PATH:ko00230]	E4.6.1.1; adenylate cyclase [EC:4.6.1.1]
K07340	1	1	1	0.630435	Not Included in Pathway or Brite	Unclassified: signaling and cellular processes	Structural proteins	ybbJ; inner membrane protein
K18702	1	1	1	0.630435	Not Included in Pathway or Brite	Unclassified: metabolism	Enzymes with EC numbers	uctC; CoA:oxalate CoA-transferase [EC:2.8.3.19]
K03929	1	1	1	0.630435	Not Included in Pathway or Brite	Unclassified: metabolism	Enzymes with EC numbers	pnbA; para-nitrobenzyl esterase [EC:3.1.1.-]
K07451	1	1	1	0.652174	Brite Hierarchies	Protein families: signaling and cellular processes	Prokaryotic defense system [BR:ko02048]	mcrA; 5-methylcytosine-specific restriction enzyme A [EC:3.1.21.-]
K22296	1	1	1	0.652174	Brite Hierarchies	Protein families: genetic information processing	Transcription factors [BR:ko03000]	nicR; MarR family transcriptional regulator, lower aerobic nicotinate degradation pathway regulator
K23541	1	1	1	0.652174	Brite Hierarchies	Protein families: genetic information processing	Membrane trafficking [BR:ko04131]	TMEM165, GDT1; Ca2+/H+ antiporter, TMEM165/GDT1 family
K00956	1	1	1	0.652174	Metabolism	Energy metabolism	Sulfur metabolism [PATH:ko00920]	cysN; sulfate adenylyltransferase subunit 1 [EC:2.7.7.4]
K01969	1	1	1	0.652174	Metabolism	Amino acid metabolism	Valine, leucine and isoleucine degradation [PATH:ko00280]	E6.4.1.4B; 3-methylcrotonyl-CoA carboxylase beta subunit [EC:6.4.1.4]
K15866	1	1	1	0.652174	Metabolism	Amino acid metabolism	Phenylalanine metabolism [PATH:ko00360]	paaG; 2-(1,2-epoxy-1,2-dihydrophenyl)acetyl-CoA isomerase [EC:5.3.3.18]
K16048	1	1	1	0.652174	Metabolism	Xenobiotics biodegradation and metabolism	Steroid degradation [PATH:ko00984]	hsaB; 3-hydroxy-9,10-secoandrosta-1,3,5(10)-triene-9,17-dione monooxygenase reductase component [EC:1.5.1.-]
K19302	1	1	1	0.652174	Metabolism	Glycan biosynthesis and metabolism	Peptidoglycan biosynthesis [PATH:ko00550]	bcrC; undecaprenyl-diphosphatase [EC:3.6.1.27]
K15034	1	1	1	0.673913	Brite Hierarchies	Protein families: genetic information processing	Translation factors [BR:ko03012]	yaeJ; ribosome-associated protein
K02616	1	1	1	0.673913	Brite Hierarchies	Protein families: genetic information processing	Transcription factors [BR:ko03000]	paaX; phenylacetic acid degradation operon negative regulatory protein
K03654	1	1	1	0.673913	Genetic Information Processing	Folding, sorting and degradation	RNA degradation [PATH:ko03018]	recQ; ATP-dependent DNA helicase RecQ [EC:3.6.4.12]
K01187	1	1	1	0.673913	Metabolism	Carbohydrate metabolism	Galactose metabolism [PATH:ko00052]	malZ; alpha-glucosidase [EC:3.2.1.20]
K18913	1	1	1	0.673913	Metabolism	Amino acid metabolism	Histidine metabolism [PATH:ko00340]	egtE; hercynylcysteine S-oxide lyase [EC:4.4.1.36]
K19222	1	1	1	0.673913	Metabolism	Metabolism of cofactors and vitamins	Ubiquinone and other terpenoid-quinone biosynthesis [PATH:ko00130]	menI, DHNAT; 1,4-dihydroxy-2-naphthoyl-CoA hydrolase [EC:3.1.2.28]
K06871	1	1	1	0.673913	Not Included in Pathway or Brite	Poorly characterized	Function unknown	K06871; uncharacterized protein
K07080	1	1	1	0.673913	Not Included in Pathway or Brite	Poorly characterized	Function unknown	K07080; uncharacterized protein
K10531	1	1	1	0.673913	Not Included in Pathway or Brite	Unclassified: metabolism	Enzymes with EC numbers	pvdA, SIDA; L-ornithine N5-monooxygenase [EC:1.14.13.195 1.14.13.196]
K18301	1	1	1	0.695652	Brite Hierarchies	Protein families: genetic information processing	Transcription factors [BR:ko03000]	mexL; TetR/AcrR family transcriptional regulator, mexJK operon transcriptional repressor
K22108	1	1	1	0.695652	Brite Hierarchies	Protein families: genetic information processing	Transcription factors [BR:ko03000]	kstR2; TetR/AcrR family transcriptional regulator, cholesterol catabolism regulator
K04567	1	1	1	0.695652	Genetic Information Processing	Translation	Aminoacyl-tRNA biosynthesis [PATH:ko00970]	KARS, lysS; lysyl-tRNA synthetase, class II [EC:6.1.1.6]
K03782	1	1	1	0.695652	Metabolism	Amino acid metabolism	Phenylalanine metabolism [PATH:ko00360]	katG; catalase-peroxidase [EC:1.11.1.21]
K14596	1	1	1	0.695652	Metabolism	Metabolism of terpenoids and polyketides	Carotenoid biosynthesis [PATH:ko00906]	crtX; zeaxanthin glucosyltransferase [EC:2.4.1.276]
K07068	1	1	1	0.695652	Not Included in Pathway or Brite	Poorly characterized	Function unknown	K07068; uncharacterized protein
K07154	1	1	1	0.717391	Brite Hierarchies	Protein families: metabolism	Protein kinases [BR:ko01001]	hipA; serine/threonine-protein kinase HipA [EC:2.7.11.1]
K01246	1	1	1	0.717391	Genetic Information Processing	Replication and repair	Base excision repair [PATH:ko03410]	tag; DNA-3-methyladenine glycosylase I [EC:3.2.2.20]
K00941	1	1	1	0.717391	Metabolism	Metabolism of cofactors and vitamins	Thiamine metabolism [PATH:ko00730]	thiD; hydroxymethylpyrimidine/phosphomethylpyrimidine kinase [EC:2.7.1.49 2.7.4.7]
K01847	1	1	1	0.717391	Metabolism	Carbohydrate metabolism	Glyoxylate and dicarboxylate metabolism [PATH:ko00630]	MUT; methylmalonyl-CoA mutase [EC:5.4.99.2]
K00294	1	1	1	0.717391	Metabolism	Amino acid metabolism	Alanine, aspartate and glutamate metabolism [PATH:ko00250]	E1.2.1.88; 1-pyrroline-5-carboxylate dehydrogenase [EC:1.2.1.88]
K06915	1	1	1	0.717391	Not Included in Pathway or Brite	Poorly characterized	Function unknown	K06915; uncharacterized protein
K09793	1	1	1	0.717391	Not Included in Pathway or Brite	Poorly characterized	Function unknown	K09793; uncharacterized protein
K21567	1	1	1	0.717391	Not Included in Pathway or Brite	Unclassified: metabolism	Enzymes with EC numbers	fnr; ferredoxin/flavodoxin---NADP+ reductase [EC:1.18.1.2 1.19.1.1]
K07071	1	1	1	0.717391	Not Included in Pathway or Brite	Poorly characterized	Function unknown	K07071; uncharacterized protein
K02029	1	1	1	0.73913	Brite Hierarchies	Protein families: signaling and cellular processes	Transporters [BR:ko02000]	ABC.PA.P; polar amino acid transport system permease protein
K03649	1	1	1	0.73913	Genetic Information Processing	Replication and repair	Base excision repair [PATH:ko03410]	mug; double-stranded uracil-DNA glycosylase [EC:3.2.2.28]
K00965	1	1	1	0.73913	Metabolism	Carbohydrate metabolism	Galactose metabolism [PATH:ko00052]	galT, GALT; UDPglucose--hexose-1-phosphate uridylyltransferase [EC:2.7.7.12]
K01470	1	1	1	0.73913	Metabolism	Amino acid metabolism	Arginine and proline metabolism [PATH:ko00330]	E3.5.2.10; creatinine amidohydrolase [EC:3.5.2.10]
K01776	1	1	1	0.73913	Metabolism	Metabolism of other amino acids	D-Glutamine and D-glutamate metabolism [PATH:ko00471]	murI; glutamate racemase [EC:5.1.1.3]
K03150	1	1	1	0.73913	Metabolism	Metabolism of cofactors and vitamins	Thiamine metabolism [PATH:ko00730]	thiH; 2-iminoacetate synthase [EC:4.1.99.19]
K10027	1	1	1	0.73913	Metabolism	Metabolism of terpenoids and polyketides	Carotenoid biosynthesis [PATH:ko00906]	crtI; phytoene desaturase [EC:1.3.99.26 1.3.99.28 1.3.99.29 1.3.99.31]
K18289	1	1	1	0.73913	Metabolism	Carbohydrate metabolism	C5-Branched dibasic acid metabolism [PATH:ko00660]	ict-P; itaconate CoA-transferase [EC:2.8.3.- 2.8.3.22]
K01620	1	1	1	0.73913	Metabolism	Amino acid metabolism	Glycine, serine and threonine metabolism [PATH:ko00260]	ltaE; threonine aldolase [EC:4.1.2.48]
K05794	1	1	1	0.73913	Not Included in Pathway or Brite	Unclassified: signaling and cellular processes	Others	terC; tellurite resistance protein TerC
K07045	1	1	1	0.73913	Not Included in Pathway or Brite	Poorly characterized	Function unknown	K07045; uncharacterized protein
K07054	1	1	1	0.73913	Not Included in Pathway or Brite	Poorly characterized	Function unknown	K07054; uncharacterized protein
K09760	1	1	1	0.73913	Not Included in Pathway or Brite	Unclassified: genetic information processing	Replication and repair	rmuC; DNA recombination protein RmuC
K22479	1	1	1	0.73913	Not Included in Pathway or Brite	Unclassified: metabolism	Amino acid metabolism	argA; N-acetyltransferase
K03536	1	1	1	0.76087	Brite Hierarchies	Protein families: genetic information processing	Transfer RNA biogenesis [BR:ko03016]	rnpA; ribonuclease P protein component [EC:3.1.26.5]
K14761	1	1	1	0.76087	Brite Hierarchies	Protein families: genetic information processing	Ribosome biogenesis [BR:ko03009]	ybcJ; ribosome-associated protein
K20483	1	1	1	0.76087	Environmental Information Processing	Signal transduction	Two-component system [PATH:ko02020]	nisB, spaB, epiB; lantibiotic biosynthesis protein
K20484	1	1	1	0.76087	Environmental Information Processing	Signal transduction	Two-component system [PATH:ko02020]	nisC, spaC, epiC; lantibiotic biosynthesis protein
K00020	1	1	1	0.76087	Metabolism	Amino acid metabolism	Valine, leucine and isoleucine degradation [PATH:ko00280]	mmsB, HIBADH; 3-hydroxyisobutyrate dehydrogenase [EC:1.1.1.31]
K01479	1	1	1	0.76087	Metabolism	Amino acid metabolism	Histidine metabolism [PATH:ko00340]	hutG; formiminoglutamase [EC:3.5.3.8]
K04768	1	1	1	0.76087	Not Included in Pathway or Brite	Unclassified: metabolism	Carbohydrate metabolism	acuC; acetoin utilization protein AcuC
K05303	1	1	1	0.76087	Not Included in Pathway or Brite	Unclassified: metabolism	Enzymes with EC numbers	K05303; O-methyltransferase [EC:2.1.1.-]
K07003	1	1	1	0.76087	Not Included in Pathway or Brite	Poorly characterized	Function unknown	K07003; uncharacterized protein
K07157	1	1	1	0.76087	Not Included in Pathway or Brite	Poorly characterized	Function unknown	K07157; uncharacterized protein
K22522	1	1	1	0.76087	Not Included in Pathway or Brite	Unclassified: metabolism	Enzymes with EC numbers	LOG; cytokinin riboside 5'-monophosphate phosphoribohydrolase [EC:3.2.2.-]
K03718	1	1	1	0.782609	Brite Hierarchies	Protein families: genetic information processing	Transcription factors [BR:ko03000]	asnC; Lrp/AsnC family transcriptional regulator, regulator for asnA, asnC and gidA
K00362	1	1	1	0.782609	Metabolism	Energy metabolism	Nitrogen metabolism [PATH:ko00910]	nirB; nitrite reductase (NADH) large subunit [EC:1.7.1.15]
K02575	1	1	1	0.782609	Metabolism	Energy metabolism	Nitrogen metabolism [PATH:ko00910]	NRT, narK, nrtP, nasA; MFS transporter, NNP family, nitrate/nitrite transporter
K13356	1	1	1	0.782609	Metabolism	Lipid metabolism	Cutin, suberine and wax biosynthesis [PATH:ko00073]	FAR; alcohol-forming fatty acyl-CoA reductase [EC:1.2.1.84]
K16163	1	1	1	0.782609	Metabolism	Amino acid metabolism	Tyrosine metabolism [PATH:ko00350]	K16163; maleylpyruvate isomerase [EC:5.2.1.4]
K06921	1	1	1	0.782609	Not Included in Pathway or Brite	Poorly characterized	Function unknown	K06921; uncharacterized protein
K07124	1	1	1	0.782609	Not Included in Pathway or Brite	Poorly characterized	Function unknown	K07124; uncharacterized protein
K01480	1	1	1	0.804348	Metabolism	Amino acid metabolism	Arginine and proline metabolism [PATH:ko00330]	speB; agmatinase [EC:3.5.3.11]
K03651	1	1	1	0.804348	Metabolism	Nucleotide metabolism	Purine metabolism [PATH:ko00230]	cpdA; 3',5'-cyclic-AMP phosphodiesterase [EC:3.1.4.53]
K23977	1	1	1	0.804348	Metabolism	Amino acid metabolism	Cysteine and methionine metabolism [PATH:ko00270]	GTK; L-glutamine---4-(methylsulfanyl)-2-oxobutanoate aminotransferase [EC:2.6.1.117]
K09795	1	1	1	0.804348	Not Included in Pathway or Brite	Poorly characterized	Function unknown	K09795; uncharacterized protein
K01992	1	1	1	0.826087	Brite Hierarchies	Protein families: signaling and cellular processes	Transporters [BR:ko02000]	ABC-2.P; ABC-2 type transport system permease protein
K03321	1	1	1	0.826087	Brite Hierarchies	Protein families: signaling and cellular processes	Transporters [BR:ko02000]	TC.SULP; sulfate permease, SulP family
K06218	1	1	1	0.826087	Brite Hierarchies	Protein families: signaling and cellular processes	Prokaryotic defense system [BR:ko02048]	relE, stbE; mRNA interferase RelE/StbE
K02337	1	1	1	0.826087	Genetic Information Processing	Replication and repair	DNA replication [PATH:ko03030]	dnaE; DNA polymerase III subunit alpha [EC:2.7.7.7]
K01129	1	1	1	0.826087	Metabolism	Nucleotide metabolism	Purine metabolism [PATH:ko00230]	dgt; dGTPase [EC:3.1.5.1]
K11410	1	1	1	0.826087	Metabolism	Amino acid metabolism	Valine, leucine and isoleucine degradation [PATH:ko00280]	acdH; short/branched chain acyl-CoA dehydrogenase [EC:1.3.99.12]
K00657	1	1	1	0.826087	Metabolism	Amino acid metabolism	Arginine and proline metabolism [PATH:ko00330]	speG, SAT; diamine N-acetyltransferase [EC:2.3.1.57]
K06219	1	1	1	0.826087	Not Included in Pathway or Brite	Unclassified: metabolism	Secondary metabolism	smtA; S-adenosylmethionine-dependent methyltransferase
K06378	1	1	1	0.826087	Not Included in Pathway or Brite	Unclassified: signaling and cellular processes	Cell growth	spoIIAA; stage II sporulation protein AA (anti-sigma F factor antagonist)
K09456	1	1	1	0.826087	Not Included in Pathway or Brite	Unclassified: metabolism	Lipid metabolism	aidB; putative acyl-CoA dehydrogenase
K19294	1	1	1	0.826087	Not Included in Pathway or Brite	Unclassified: metabolism	Glycan metabolism	algI; alginate O-acetyltransferase complex protein AlgI
K23464	1	1	1	0.826087	Not Included in Pathway or Brite	Unclassified: metabolism	Enzymes with EC numbers	tgnB; flavin-dependent trigonelline monooxygenase, oxygenase component [EC:1.14.14.-]
K07486	1	1	1	0.826087	Not Included in Pathway or Brite	Unclassified: genetic information processing	Replication and repair	K07486; transposase
K09825	1	1	1	0.847826	Brite Hierarchies	Protein families: genetic information processing	Transcription factors [BR:ko03000]	perR; Fur family transcriptional regulator, peroxide stress response regulator
K16264	1	1	1	0.847826	Brite Hierarchies	Protein families: signaling and cellular processes	Transporters [BR:ko02000]	czcD, zitB; cobalt-zinc-cadmium efflux system protein
K00978	1	1	1	0.847826	Metabolism	Carbohydrate metabolism	Starch and sucrose metabolism [PATH:ko00500]	rfbF; glucose-1-phosphate cytidylyltransferase [EC:2.7.7.33]
K01835	1	1	1	0.847826	Metabolism	Carbohydrate metabolism	Glycolysis / Gluconeogenesis [PATH:ko00010]	pgm; phosphoglucomutase [EC:5.4.2.2]
K01907	1	1	1	0.847826	Metabolism	Carbohydrate metabolism	Butanoate metabolism [PATH:ko00650]	AACS, acsA; acetoacetyl-CoA synthetase [EC:6.2.1.16]
K22187	1	1	1	0.847826	Metabolism	Carbohydrate metabolism	Pentose and glucuronate interconversions [PATH:ko00040]	xylA; alpha-ketoglutaric semialdehyde dehydrogenase [EC:1.2.1.-]
K01029	1	1	1	0.847826	Metabolism	Carbohydrate metabolism	Butanoate metabolism [PATH:ko00650]	E2.8.3.5B, scoB; 3-oxoacid CoA-transferase subunit B [EC:2.8.3.5]
K03190	1	1	1	0.847826	Not Included in Pathway or Brite	Unclassified: genetic information processing	Protein processing	ureD, ureH; urease accessory protein
K06996	1	1	1	0.847826	Not Included in Pathway or Brite	Poorly characterized	Function unknown	K06996; uncharacterized protein
K07118	1	1	1	0.847826	Not Included in Pathway or Brite	Poorly characterized	Function unknown	K07118; uncharacterized protein
K08167	1	1	1	0.869565	Brite Hierarchies	Protein families: signaling and cellular processes	Transporters [BR:ko02000]	smvA, qacA, lfrA; MFS transporter, DHA2 family, multidrug resistance protein
K00729	1	1	1	0.869565	Metabolism	Glycan biosynthesis and metabolism	N-Glycan biosynthesis [PATH:ko00510]	ALG5; dolichyl-phosphate beta-glucosyltransferase [EC:2.4.1.117]
K01092	1	1	1	0.869565	Metabolism	Carbohydrate metabolism	Inositol phosphate metabolism [PATH:ko00562]	E3.1.3.25, IMPA, suhB; myo-inositol-1(or 4)-monophosphatase [EC:3.1.3.25]
K01935	1	1	1	0.869565	Metabolism	Metabolism of cofactors and vitamins	Biotin metabolism [PATH:ko00780]	bioD; dethiobiotin synthetase [EC:6.3.3.3]
K02438	1	1	1	0.869565	Metabolism	Carbohydrate metabolism	Starch and sucrose metabolism [PATH:ko00500]	glgX; glycogen debranching enzyme [EC:3.2.1.196]
K17829	1	1	1	0.869565	Metabolism	Carbohydrate metabolism	Butanoate metabolism [PATH:ko00650]	ccrA; crotonyl-CoA reductase [EC:1.3.1.86]
K02259	1	1	1	0.869565	Metabolism	Energy metabolism	Oxidative phosphorylation [PATH:ko00190]	COX15, ctaA; cytochrome c oxidase assembly protein subunit 15
K06960	1	1	1	0.869565	Not Included in Pathway or Brite	Poorly characterized	Function unknown	K06960; uncharacterized protein
K07493	1	1	1	0.869565	Not Included in Pathway or Brite	Unclassified: genetic information processing	Replication and repair	K07493; putative transposase
K13292	1	1	1	0.869565	Not Included in Pathway or Brite	Unclassified: metabolism	Enzymes with EC numbers	lgt, umpA; phosphatidylglycerol---prolipoprotein diacylglyceryl transferase [EC:2.5.1.145]
K02025	1	1	1	0.891304	Brite Hierarchies	Protein families: signaling and cellular processes	Transporters [BR:ko02000]	ABC.MS.P; multiple sugar transport system permease protein
K03501	1	1	1	0.891304	Brite Hierarchies	Protein families: genetic information processing	Ribosome biogenesis [BR:ko03009]	gidB, rsmG; 16S rRNA (guanine527-N7)-methyltransferase [EC:2.1.1.170]
K03556	1	1	1	0.891304	Brite Hierarchies	Protein families: genetic information processing	Transcription factors [BR:ko03000]	malT; LuxR family transcriptional regulator, maltose regulon positive regulatory protein
K03696	1	1	1	0.891304	Brite Hierarchies	Protein families: genetic information processing	Chaperones and folding catalysts [BR:ko03110]	clpC; ATP-dependent Clp protease ATP-binding subunit ClpC
K03719	1	1	1	0.891304	Brite Hierarchies	Protein families: genetic information processing	Transcription factors [BR:ko03000]	lrp; Lrp/AsnC family transcriptional regulator, leucine-responsive regulatory protein
K03918	1	1	1	0.891304	Brite Hierarchies	Protein families: metabolism	Amino acid related enzymes [BR:ko01007]	lat; L-lysine 6-transaminase [EC:2.6.1.36]
K07243	1	1	1	0.891304	Brite Hierarchies	Protein families: signaling and cellular processes	Transporters [BR:ko02000]	FTR, FTH1, efeU; high-affinity iron transporter
K16301	1	1	1	0.891304	Brite Hierarchies	Protein families: signaling and cellular processes	Transporters [BR:ko02000]	efeB; deferrochelatase/peroxidase EfeB [EC:1.11.1.-]
K18926	1	1	1	0.891304	Brite Hierarchies	Protein families: signaling and cellular processes	Transporters [BR:ko02000]	lmrB; MFS transporter, DHA2 family, lincomycin resistance protein
K01872	1	1	1	0.891304	Genetic Information Processing	Translation	Aminoacyl-tRNA biosynthesis [PATH:ko00970]	AARS, alaS; alanyl-tRNA synthetase [EC:6.1.1.7]
K02914	1	1	1	0.891304	Genetic Information Processing	Translation	Ribosome [PATH:ko03010]	RP-L34, MRPL34, rpmH; large subunit ribosomal protein L34
K01652	1	1	1	0.891304	Metabolism	Carbohydrate metabolism	Butanoate metabolism [PATH:ko00650]	E2.2.1.6L, ilvB, ilvG, ilvI; acetolactate synthase I/II/III large subunit [EC:2.2.1.6]
K01958	1	1	1	0.891304	Metabolism	Carbohydrate metabolism	Citrate cycle (TCA cycle) [PATH:ko00020]	PC, pyc; pyruvate carboxylase [EC:6.4.1.1]
K05342	1	1	1	0.891304	Metabolism	Carbohydrate metabolism	Starch and sucrose metabolism [PATH:ko00500]	E2.4.1.64; alpha,alpha-trehalose phosphorylase [EC:2.4.1.64]
K07127	1	1	1	0.891304	Metabolism	Nucleotide metabolism	Purine metabolism [PATH:ko00230]	uraH, pucM, hiuH; 5-hydroxyisourate hydrolase [EC:3.5.2.17]
K08264	1	1	1	0.891304	Metabolism	Energy metabolism	Methane metabolism [PATH:ko00680]	hdrD; heterodisulfide reductase subunit D [EC:1.8.98.1]
K13787	1	1	1	0.891304	Metabolism	Metabolism of terpenoids and polyketides	Terpenoid backbone biosynthesis [PATH:ko00900]	idsA; geranylgeranyl diphosphate synthase, type I [EC:2.5.1.1 2.5.1.10 2.5.1.29]
K14447	1	1	1	0.891304	Metabolism	Carbohydrate metabolism	Glyoxylate and dicarboxylate metabolism [PATH:ko00630]	ecm; ethylmalonyl-CoA mutase [EC:5.4.99.63]
K00278	1	1	1	0.891304	Metabolism	Amino acid metabolism	Alanine, aspartate and glutamate metabolism [PATH:ko00250]	nadB; L-aspartate oxidase [EC:1.4.3.16]
K01858	1	1	1	0.891304	Metabolism	Carbohydrate metabolism	Inositol phosphate metabolism [PATH:ko00562]	INO1, ISYNA1; myo-inositol-1-phosphate synthase [EC:5.5.1.4]
K01950	1	1	1	0.891304	Metabolism	Metabolism of cofactors and vitamins	Nicotinate and nicotinamide metabolism [PATH:ko00760]	E6.3.5.1, NADSYN1, QNS1, nadE; NAD+ synthase (glutamine-hydrolysing) [EC:6.3.5.1]
K03727	1	1	1	0.891304	Not Included in Pathway or Brite	Unclassified: metabolism	Enzymes with EC numbers	helY; ATP-dependent RNA helicase HelY [EC:3.6.4.-]
K15977	1	1	1	0.891304	Not Included in Pathway or Brite	Unclassified: metabolism	Others	K15977; putative oxidoreductase
K16568	1	1	1	0.891304	Not Included in Pathway or Brite	Unclassified: metabolism	Glycan metabolism	exoZ; exopolysaccharide production protein ExoZ
K21834	1	1	1	0.891304	Not Included in Pathway or Brite	Poorly characterized	General function prediction only	dgcB; dimethylglycine catabolism B
K01975	1	1	1	0.913043	Brite Hierarchies	Protein families: genetic information processing	Transfer RNA biogenesis [BR:ko03016]	thpR; RNA 2',3'-cyclic 3'-phosphodiesterase [EC:3.1.4.58]
K03282	1	1	1	0.913043	Brite Hierarchies	Protein families: signaling and cellular processes	Transporters [BR:ko02000]	mscL; large conductance mechanosensitive channel
K03499	1	1	1	0.913043	Brite Hierarchies	Protein families: signaling and cellular processes	Transporters [BR:ko02000]	trkA, ktrA; trk system potassium uptake protein
K03892	1	1	1	0.913043	Brite Hierarchies	Protein families: genetic information processing	Transcription factors [BR:ko03000]	arsR; ArsR family transcriptional regulator, arsenate/arsenite/antimonite-responsive transcriptional repressor
K08301	1	1	1	0.913043	Brite Hierarchies	Protein families: genetic information processing	Messenger RNA biogenesis [BR:ko03019]	rng, cafA; ribonuclease G [EC:3.1.26.-]
K08316	1	1	1	0.913043	Brite Hierarchies	Protein families: genetic information processing	Ribosome biogenesis [BR:ko03009]	rsmD; 16S rRNA (guanine966-N2)-methyltransferase [EC:2.1.1.171]
K02528	1	1	1	0.913043	Brite Hierarchies	Protein families: genetic information processing	Ribosome biogenesis [BR:ko03009]	ksgA; 16S rRNA (adenine1518-N6/adenine1519-N6)-dimethyltransferase [EC:2.1.1.182]
K14441	1	1	1	0.913043	Brite Hierarchies	Protein families: genetic information processing	Ribosome biogenesis [BR:ko03009]	rimO; ribosomal protein S12 methylthiotransferase [EC:2.8.4.4]
K16922	1	1	1	0.913043	Brite Hierarchies	Protein families: metabolism	Peptidases [BR:ko01002]	yydH; putative peptide zinc metalloprotease protein
K02018	1	1	1	0.913043	Environmental Information Processing	Membrane transport	ABC transporters [PATH:ko02010]	modB; molybdate transport system permease protein
K03217	1	1	1	0.913043	Genetic Information Processing	Folding, sorting and degradation	Protein export [PATH:ko03060]	yidC, spoIIIJ, OXA1, ccfA; YidC/Oxa1 family membrane protein insertase
K03596	1	1	1	0.913043	Human Diseases	Infectious disease: bacterial	Legionellosis [PATH:ko05134]	lepA; GTP-binding protein LepA
K00058	1	1	1	0.913043	Metabolism	Energy metabolism	Methane metabolism [PATH:ko00680]	serA, PHGDH; D-3-phosphoglycerate dehydrogenase / 2-oxoglutarate reductase [EC:1.1.1.95 1.1.1.399]
K00611	1	1	1	0.913043	Metabolism	Amino acid metabolism	Arginine biosynthesis [PATH:ko00220]	OTC, argF, argI; ornithine carbamoyltransferase [EC:2.1.3.3]
K00821	1	1	1	0.913043	Metabolism	Amino acid metabolism	Lysine biosynthesis [PATH:ko00300]	argD; acetylornithine/N-succinyldiaminopimelate aminotransferase [EC:2.6.1.11 2.6.1.17]
K00925	1	1	1	0.913043	Metabolism	Carbohydrate metabolism	Pyruvate metabolism [PATH:ko00620]	ackA; acetate kinase [EC:2.7.2.1]
K01214	1	1	1	0.913043	Metabolism	Carbohydrate metabolism	Starch and sucrose metabolism [PATH:ko00500]	ISA, treX; isoamylase [EC:3.2.1.68]
K01607	1	1	1	0.913043	Metabolism	Xenobiotics biodegradation and metabolism	Benzoate degradation [PATH:ko00362]	pcaC; 4-carboxymuconolactone decarboxylase [EC:4.1.1.44]
K01703	1	1	1	0.913043	Metabolism	Carbohydrate metabolism	C5-Branched dibasic acid metabolism [PATH:ko00660]	leuC, IPMI-L; 3-isopropylmalate/(R)-2-methylmalate dehydratase large subunit [EC:4.2.1.33 4.2.1.35]
K01956	1	1	1	0.913043	Metabolism	Nucleotide metabolism	Pyrimidine metabolism [PATH:ko00240]	carA, CPA1; carbamoyl-phosphate synthase small subunit [EC:6.3.5.5]
K02614	1	1	1	0.913043	Metabolism	Amino acid metabolism	Phenylalanine metabolism [PATH:ko00360]	paaI; acyl-CoA thioesterase [EC:3.1.2.-]
K05895	1	1	1	0.913043	Metabolism	Metabolism of cofactors and vitamins	Porphyrin and chlorophyll metabolism [PATH:ko00860]	cobK-cbiJ; precorrin-6A/cobalt-precorrin-6A reductase [EC:1.3.1.54 1.3.1.106]
K06998	1	1	1	0.913043	Metabolism	Biosynthesis of other secondary metabolites	Phenazine biosynthesis [PATH:ko00405]	phzF; trans-2,3-dihydro-3-hydroxyanthranilate isomerase [EC:5.3.3.17]
K11717	1	1	1	0.913043	Metabolism	Metabolism of other amino acids	Selenocompound metabolism [PATH:ko00450]	sufS; cysteine desulfurase / selenocysteine lyase [EC:2.8.1.7 4.4.1.16]
K11784	1	1	1	0.913043	Metabolism	Metabolism of cofactors and vitamins	Ubiquinone and other terpenoid-quinone biosynthesis [PATH:ko00130]	mqnC; cyclic dehypoxanthinyl futalosine synthase [EC:1.21.98.1]
K22373	1	1	1	0.913043	Metabolism	Carbohydrate metabolism	Pyruvate metabolism [PATH:ko00620]	larA; lactate racemase [EC:5.1.2.1]
K05275	1	1	1	0.913043	Metabolism	Metabolism of cofactors and vitamins	Vitamin B6 metabolism [PATH:ko00750]	E1.1.1.65; pyridoxine 4-dehydrogenase [EC:1.1.1.65]
K02026	1	1	1	0.934783	Brite Hierarchies	Protein families: signaling and cellular processes	Transporters [BR:ko02000]	ABC.MS.P1; multiple sugar transport system permease protein
K02835	1	1	1	0.934783	Brite Hierarchies	Protein families: genetic information processing	Translation factors [BR:ko03012]	prfA, MTRF1, MRF1; peptide chain release factor 1
K03313	1	1	1	0.934783	Brite Hierarchies	Protein families: signaling and cellular processes	Transporters [BR:ko02000]	nhaA; Na+:H+ antiporter, NhaA family
K03320	1	1	1	0.934783	Brite Hierarchies	Protein families: signaling and cellular processes	Transporters [BR:ko02000]	amt, AMT, MEP; ammonium transporter, Amt family
K03546	1	1	1	0.934783	Brite Hierarchies	Protein families: genetic information processing	DNA repair and recombination proteins [BR:ko03400]	sbcC, rad50; DNA repair protein SbcC/Rad50
K03570	1	1	1	0.934783	Brite Hierarchies	Protein families: genetic information processing	Chromosome and associated proteins [BR:ko03036]	mreC; rod shape-determining protein MreC
K05838	1	1	1	0.934783	Brite Hierarchies	Protein families: genetic information processing	Chaperones and folding catalysts [BR:ko03110]	ybbN; putative thioredoxin
K05995	1	1	1	0.934783	Brite Hierarchies	Protein families: metabolism	Peptidases [BR:ko01002]	pepE; dipeptidase E [EC:3.4.13.21]
K07224	1	1	1	0.934783	Brite Hierarchies	Protein families: signaling and cellular processes	Transporters [BR:ko02000]	efeO; iron uptake system component EfeO
K08166	1	1	1	0.934783	Brite Hierarchies	Protein families: signaling and cellular processes	Transporters [BR:ko02000]	mmr; MFS transporter, DHA2 family, methylenomycin A resistance protein
K14696	1	1	1	0.934783	Brite Hierarchies	Protein families: signaling and cellular processes	Transporters [BR:ko02000]	SLC30A9, ZNT9; solute carrier family 30 (zinc transporter), member 9
K23842	1	1	1	0.934783	Brite Hierarchies	Unclassified: metabolism	Enzymes with EC numbers	lpdA, NAD(P)H dehydrogenase (quinone) [EC:1.6.5.2]
K00554	1	1	1	0.934783	Brite Hierarchies	Protein families: genetic information processing	Transfer RNA biogenesis [BR:ko03016]	trmD; tRNA (guanine37-N1)-methyltransferase [EC:2.1.1.228]
K01926	1	1	1	0.934783	Brite Hierarchies	Protein families: genetic information processing	Transcription factors [BR:ko03000]	rex; redox-sensing transcriptional repressor
K03437	1	1	1	0.934783	Brite Hierarchies	Protein families: genetic information processing	Transfer RNA biogenesis [BR:ko03016]	spoU; RNA methyltransferase, TrmH family
K01870	1	1	1	0.934783	Genetic Information Processing	Translation	Aminoacyl-tRNA biosynthesis [PATH:ko00970]	IARS, ileS; isoleucyl-tRNA synthetase [EC:6.1.1.5]
K01873	1	1	1	0.934783	Genetic Information Processing	Translation	Aminoacyl-tRNA biosynthesis [PATH:ko00970]	VARS, valS; valyl-tRNA synthetase [EC:6.1.1.9]
K02433	1	1	1	0.934783	Genetic Information Processing	Translation	Aminoacyl-tRNA biosynthesis [PATH:ko00970]	gatA, QRSL1; aspartyl-tRNA(Asn)/glutamyl-tRNA(Gln) amidotransferase subunit A [EC:6.3.5.6 6.3.5.7]
K02886	1	1	1	0.934783	Genetic Information Processing	Translation	Ribosome [PATH:ko03010]	RP-L2, MRPL2, rplB; large subunit ribosomal protein L2
K03070	1	1	1	0.934783	Genetic Information Processing	Folding, sorting and degradation	Protein export [PATH:ko03060]	secA; preprotein translocase subunit SecA [EC:7.4.2.8]
K03553	1	1	1	0.934783	Genetic Information Processing	Replication and repair	Homologous recombination [PATH:ko03440]	recA; recombination protein RecA
K10979	1	1	1	0.934783	Genetic Information Processing	Replication and repair	Non-homologous end-joining [PATH:ko03450]	ku; DNA end-binding protein Ku
K08300	1	1	1	0.934783	Genetic Information Processing	Folding, sorting and degradation	RNA degradation [PATH:ko03018]	rne; ribonuclease E [EC:3.1.26.12]
K00013	1	1	1	0.934783	Metabolism	Amino acid metabolism	Histidine metabolism [PATH:ko00340]	hisD; histidinol dehydrogenase [EC:1.1.1.23]
K00145	1	1	1	0.934783	Metabolism	Amino acid metabolism	Arginine biosynthesis [PATH:ko00220]	argC; N-acetyl-gamma-glutamyl-phosphate reductase [EC:1.2.1.38]
K00334	1	1	1	0.934783	Metabolism	Energy metabolism	Oxidative phosphorylation [PATH:ko00190]	nuoE; NADH-quinone oxidoreductase subunit E [EC:7.1.1.2]
K00339	1	1	1	0.934783	Metabolism	Energy metabolism	Oxidative phosphorylation [PATH:ko00190]	nuoJ; NADH-quinone oxidoreductase subunit J [EC:7.1.1.2]
K00604	1	1	1	0.934783	Metabolism	Metabolism of cofactors and vitamins	One carbon pool by folate [PATH:ko00670]	MTFMT, fmt; methionyl-tRNA formyltransferase [EC:2.1.2.9]
K00694	1	1	1	0.934783	Metabolism	Carbohydrate metabolism	Starch and sucrose metabolism [PATH:ko00500]	bcsA; cellulose synthase (UDP-forming) [EC:2.4.1.12]
K00768	1	1	1	0.934783	Metabolism	Metabolism of cofactors and vitamins	Porphyrin and chlorophyll metabolism [PATH:ko00860]	E2.4.2.21, cobU, cobT; nicotinate-nucleotide--dimethylbenzimidazole phosphoribosyltransferase [EC:2.4.2.21]
K00820	1	1	1	0.934783	Metabolism	Carbohydrate metabolism	Amino sugar and nucleotide sugar metabolism [PATH:ko00520]	glmS, GFPT; glutamine---fructose-6-phosphate transaminase (isomerizing) [EC:2.6.1.16]
K00872	1	1	1	0.934783	Metabolism	Amino acid metabolism	Glycine, serine and threonine metabolism [PATH:ko00260]	thrB1; homoserine kinase [EC:2.7.1.39]
K00927	1	1	1	0.934783	Metabolism	Carbohydrate metabolism	Glycolysis / Gluconeogenesis [PATH:ko00010]	PGK, pgk; phosphoglycerate kinase [EC:2.7.2.3]
K01428	1	1	1	0.934783	Metabolism	Nucleotide metabolism	Purine metabolism [PATH:ko00230]	ureC; urease subunit alpha [EC:3.5.1.5]
K01429	1	1	1	0.934783	Metabolism	Nucleotide metabolism	Purine metabolism [PATH:ko00230]	ureB; urease subunit beta [EC:3.5.1.5]
K01658	1	1	1	0.934783	Metabolism	Amino acid metabolism	Phenylalanine, tyrosine and tryptophan biosynthesis [PATH:ko00400]	trpG; anthranilate synthase component II [EC:4.1.3.27]
[truncated: 1,010 more rows]
